# Supplementary material for: Comprehensive analysis and immune landscape of chemokines- and chemokine receptors-based signature in hepatocellular carcinoma
Source: Front Immunol. 2023 Jul 20;14:1164669. doi: 10.3389/fimmu.2023.1164669 (PMC10399597; doi:10.3389/fimmu.2023.1164669)
Supplement: Supplementary Table 1 — The chemokines and chemokine receptors are included in this study. [file Table_1.xls]

CCL1	CCR1
CCL2	CCR2
CCL3	CCR3
CCL4	CCR4
CCL5	CCR5
CCL7	CCR6
CCL8	CCR7
CCL11	CCR8
CCL13	CCR9
CCL14	CCR10
CCL15	CX3CR1
CCL16	CXCR1
CCL17	CXCR2
CCL18	CXCR3
CCL19	CXCR4
CCL20	CXCR5
CCL21	CXCR6
CCL22	XCR1
CCL23	ACKR3
CCL24
CCL25
CCL26
CCL27
CCL28
CXCL1
CXCL2
CXCL3
CXCL5
CXCL6
CXCL8
CXCL9
CXCL10
CXCL11
CXCL12
CXCL13
CXCL14
CXCL16
CXCL17
PF4
PF4V1
PPBP
XCL1
XCL2
CCL3L1
CCL4L2
CX3CL1
CCRL2
