# Supplementary material for: Comprehensive analysis and immune landscape of chemokines- and chemokine receptors-based signature in hepatocellular carcinoma
Source: Front Immunol. 2023 Jul 20;14:1164669. doi: 10.3389/fimmu.2023.1164669 (PMC10399597; doi:10.3389/fimmu.2023.1164669)
Supplement: Supplementary Table 3 — The results of Gene Ontology analysis. [file Table_3.xls]

ONTOLOGY	ID	Description	GeneRatio	BgRatio	pvalue	p.adjust	qvalue	geneID	Count
BP	GO:0006958	complement activation, classical pathway	44/604	141/18862	1.54463584080051e-31	6.96476300616951e-28	5.69401548892988e-28	IGLV6-57/IGHG4/IGHV3-30/IGHV3-48/IGLV2-14/CRP/IGHV4-31/IGHV3-43/IGHV4-34/IGHV1-69/IGLV3-1/IGHV4-39/IGKC/IGHV3-73/IGLC2/IGHV3-74/IGLV1-44/IGHV1-69D/C6/IGKV3-15/IGLV3-25/IGHG2/IGLV1-47/IGKV3-20/IGHV4-59/IGHV3-49/IGHG1/IGLV1-51/IGHV1-24/IGHV3-66/IGHV3-23/IGHV3-13/IGKV1-16/IGLV3-21/IGKV4-1/IGLL5/IGHV1-18/IGLC3/IGHV1-58/IGHV2-26/IGHV3-21/IGLV2-23/IGLV3-19/IGKV1-5	44
BP	GO:0002455	humoral immune response mediated by circulating immunoglobulin	45/604	156/18862	1.45444102525707e-30	3.27903729144206e-27	2.68076445813171e-27	IGLV6-57/IGHG4/IGHV3-30/IGHV3-48/IGLV2-14/CRP/IGHV4-31/IGHV3-43/IGHV4-34/IGHV1-69/FOXJ1/IGLV3-1/IGHV4-39/IGKC/IGHV3-73/IGLC2/IGHV3-74/IGLV1-44/IGHV1-69D/C6/IGKV3-15/IGLV3-25/IGHG2/IGLV1-47/IGKV3-20/IGHV4-59/IGHV3-49/IGHG1/IGLV1-51/IGHV1-24/IGHV3-66/IGHV3-23/IGHV3-13/IGKV1-16/IGLV3-21/IGKV4-1/IGLL5/IGHV1-18/IGLC3/IGHV1-58/IGHV2-26/IGHV3-21/IGLV2-23/IGLV3-19/IGKV1-5	45
BP	GO:0006956	complement activation	47/604	178/18862	5.74690744901267e-30	8.63760189586604e-27	7.06163855664645e-27	IGLV6-57/IGHG4/IGHV3-30/IGHV3-48/IGLV2-14/CRP/IGHV4-31/IGHV3-43/IGHV4-34/COLEC10/IGHV1-69/IGLV3-1/IGHV4-39/FCN2/IGKC/IGHV3-73/IGLC2/IGHV3-74/IGLV1-44/IGHV1-69D/C6/IGKV3-15/IGLV3-25/IGHG2/IGLV1-47/FCN3/IGKV3-20/IGHV4-59/IGHV3-49/IGHG1/IGLV1-51/IGHV1-24/IGHV3-66/IGHV3-23/IGHV3-13/IGKV1-16/IGLV3-21/IGKV4-1/IGLL5/IGHV1-18/IGLC3/IGHV1-58/IGHV2-26/IGHV3-21/IGLV2-23/IGLV3-19/IGKV1-5	47
BP	GO:0006959	humoral immune response	63/604	380/18862	2.04986206726637e-27	2.31070701532602e-24	1.8891097262018e-24	IGLV6-57/IGHG4/IGHV3-30/IGHV3-48/TNFRSF21/IGLV2-14/CRP/IGHV4-31/CXCL1/IGHV3-43/IGHV4-34/COLEC10/IGHV1-69/PI3/FOXJ1/IGLV3-1/CXCL8/IGHV4-39/FCN2/IGKC/S100A8/ALOX5/IGHV3-73/IGLC2/S100A9/IGHV3-74/IGLV1-44/IGHV1-69D/C6/IGKV3-15/IGLV3-25/IGHG2/IGLV1-47/FCN3/IGKV3-20/IGHV4-59/PGC/CXCL5/IGHV3-49/IGHG1/IGLV1-51/IGHV1-24/IGHV3-66/IGHV3-23/TREM2/IGHV3-13/PDCD1/IGKV1-16/IGLV3-21/LCN2/LYZ/IGKV4-1/IGLL5/CXCL6/…	63
BP	GO:0006909	phagocytosis	61/604	381/18862	1.00559431360481e-25	9.06844952008818e-23	7.41387639209273e-23	IGLV6-57/IGHG4/IGHV3-30/IGHV3-48/RAC2/NCF2/IGLV2-14/CRP/RAB34/IGHV4-31/LIMK1/IGHV3-43/IGHV4-34/IGHV1-69/IGLV3-1/SPHK1/IL2RG/IGHV4-39/FCN2/IGKC/TYRO3/IGHV3-73/IGLC2/PIP4P2/IGHV3-74/IGLV1-44/IGHV1-69D/IGKV3-15/IGLV3-25/SH3BP1/IGHG2/PYCARD/IGLV1-47/FCN3/IGKV3-20/IGHV4-59/ITGAV/SYK/IGHV3-49/IGHG1/IGLV1-51/IGHV1-24/ITGAM/IGHV3-66/IGHV3-23/TREM2/IGHV3-13/UNC13D/IGKV1-16/IGLV3-21/ITGA2/IGKV4-1/IGLL5/IGH…	61
BP	GO:0016064	immunoglobulin mediated immune response	47/604	223/18862	2.60351832560446e-25	1.95654402169176e-22	1.5995651186433e-22	IGLV6-57/IGHG4/IGHV3-30/IGHV3-48/IGLV2-14/CRP/IGHV4-31/IGHV3-43/IGHV4-34/IGHV1-69/FOXJ1/IGLV3-1/IGHV4-39/IGKC/IGHV3-73/TGFB1/IGLC2/IGHV3-74/IGLV1-44/IGHV1-69D/C6/IGKV3-15/IGLV3-25/IGHG2/IGLV1-47/BATF/IGKV3-20/IGHV4-59/IGHV3-49/IGHG1/IGLV1-51/IGHV1-24/IGHV3-66/IGHV3-23/IGHV3-13/IGKV1-16/IGLV3-21/IGKV4-1/IGLL5/IGHV1-18/IGLC3/IGHV1-58/IGHV2-26/IGHV3-21/IGLV2-23/IGLV3-19/IGKV1-5	47
BP	GO:0019724	B cell mediated immunity	47/604	226/18862	4.81137027949567e-25	3.09920979860657e-22	2.53374717575847e-22	IGLV6-57/IGHG4/IGHV3-30/IGHV3-48/IGLV2-14/CRP/IGHV4-31/IGHV3-43/IGHV4-34/IGHV1-69/FOXJ1/IGLV3-1/IGHV4-39/IGKC/IGHV3-73/TGFB1/IGLC2/IGHV3-74/IGLV1-44/IGHV1-69D/C6/IGKV3-15/IGLV3-25/IGHG2/IGLV1-47/BATF/IGKV3-20/IGHV4-59/IGHV3-49/IGHG1/IGLV1-51/IGHV1-24/IGHV3-66/IGHV3-23/IGHV3-13/IGKV1-16/IGLV3-21/IGKV4-1/IGLL5/IGHV1-18/IGLC3/IGHV1-58/IGHV2-26/IGHV3-21/IGLV2-23/IGLV3-19/IGKV1-5	47
BP	GO:0002449	lymphocyte mediated immunity	56/604	360/18862	4.76018728635792e-23	2.68296055927349e-20	2.19344419431914e-20	IGLV6-57/ICAM1/IGHG4/IGHV3-30/IGHV3-48/IGLV2-14/CRP/IGHV4-31/IGHV3-43/IGHV4-34/IGHV1-69/FOXJ1/IGLV3-1/IL18/LILRB4/IGHV4-39/IGKC/CTSC/IGHV3-73/TGFB1/IGLC2/IGHV3-74/IGLV1-44/IGHV1-69D/C6/IGKV3-15/IGLV3-25/IGHG2/IGLV1-47/BATF/LGALS9/IGKV3-20/IGHV4-59/HAVCR2/IGHV3-49/IGHG1/IGLV1-51/IGHV1-24/IGHV3-66/IGHV3-23/IGHV3-13/UNC13D/IGKV1-16/IGLV3-21/IGKV4-1/JAG1/IGLL5/SLAMF7/IGHV1-18/IGLC3/IGHV1-58/IGHV2-26/…	56
BP	GO:0002460	adaptive immune response based on somatic recombination of immune receptors built from immunoglobulin superfamily domains	56/604	367/18862	1.2475072185007e-22	6.25001116468849e-20	5.10967284115724e-20	IGLV6-57/ICAM1/IGHG4/IGHV3-30/IGHV3-48/IGLV2-14/CRP/IGHV4-31/IGHV3-43/IGHV4-34/IGHV1-69/FOXJ1/IGLV3-1/IL18/LILRB4/IGHV4-39/IGKC/CTSC/CCL19/IGHV3-73/TGFB1/IGLC2/IGHV3-74/IGLV1-44/IGHV1-69D/C6/IGKV3-15/IGLV3-25/IGHG2/IGLV1-47/BATF/IGKV3-20/IGHV4-59/HAVCR2/IGHV3-49/IGHG1/IGLV1-51/IGHV1-24/IGHV3-66/IGHV3-23/IGHV3-13/UNC13D/IGKV1-16/IGLV3-21/IGKV4-1/JAG1/IGLL5/IGHV1-18/IGLC3/LEF1/IGHV1-58/IGHV2-26/IGH…	56
BP	GO:0006910	phagocytosis, recognition	30/604	98/18862	1.33965065907256e-21	6.04048482175815e-19	4.93837537691799e-19	IGHG4/IGHV3-30/IGHV3-48/CRP/IGHV4-31/IGHV3-43/IGHV4-34/IGHV1-69/IGHV4-39/FCN2/IGKC/IGHV3-73/IGLC2/IGHV3-74/IGHV1-69D/IGHG2/FCN3/IGHV4-59/IGHV3-49/IGHG1/IGHV1-24/IGHV3-66/IGHV3-23/IGHV3-13/IGLL5/IGHV1-18/IGLC3/IGHV1-58/IGHV2-26/IGHV3-21	30
BP	GO:0006911	phagocytosis, engulfment	32/604	126/18862	3.30778512048874e-20	1.35589119166216e-17	1.10850368344034e-17	IGHG4/IGHV3-30/IGHV3-48/RAC2/IGHV4-31/IGHV3-43/IGHV4-34/IGHV1-69/IGHV4-39/IGKC/IGHV3-73/IGLC2/IGHV3-74/IGHV1-69D/SH3BP1/IGHG2/IGHV4-59/IGHV3-49/IGHG1/IGHV1-24/ITGAM/IGHV3-66/IGHV3-23/TREM2/IGHV3-13/ITGA2/IGLL5/IGHV1-18/IGLC3/IGHV1-58/IGHV2-26/IGHV3-21	32
BP	GO:0030449	regulation of complement activation	30/604	115/18862	2.19822327503175e-19	8.25982395593181e-17	6.75278763961508e-17	IGLV6-57/IGHG4/IGHV3-30/IGHV3-48/IGLV2-14/IGHV4-34/IGHV1-69/IGLV3-1/IGHV4-39/IGKC/IGLC2/IGLV1-44/C6/IGKV3-15/IGLV3-25/IGHG2/IGLV1-47/IGKV3-20/IGHV4-59/IGHG1/IGLV1-51/IGHV3-23/IGHV3-13/IGKV1-16/IGLV3-21/IGKV4-1/IGLC3/IGLV2-23/IGLV3-19/IGKV1-5	30
BP	GO:0099024	plasma membrane invagination	32/604	135/18862	3.14575090421053e-19	1.01945909999135e-16	8.33454907301118e-17	IGHG4/IGHV3-30/IGHV3-48/RAC2/IGHV4-31/IGHV3-43/IGHV4-34/IGHV1-69/IGHV4-39/IGKC/IGHV3-73/IGLC2/IGHV3-74/IGHV1-69D/SH3BP1/IGHG2/IGHV4-59/IGHV3-49/IGHG1/IGHV1-24/ITGAM/IGHV3-66/IGHV3-23/TREM2/IGHV3-13/ITGA2/IGLL5/IGHV1-18/IGLC3/IGHV1-58/IGHV2-26/IGHV3-21	32
BP	GO:0008037	cell recognition	41/604	232/18862	3.16531989351938e-19	1.01945909999135e-16	8.33454907301118e-17	IGHG4/IGHV3-30/NCK2/IGHV3-48/ALDOA/TNFRSF21/CRP/IGHV4-31/IGHV3-43/IGHV4-34/FETUB/IGHV1-69/NDN/IGHV4-39/FCN2/IGKC/CCL19/IGHV3-73/IGLC2/IGHV3-74/IGHV1-69D/IGHG2/FCN3/IGHV4-59/HAVCR2/ROBO1/IGHV3-49/IGHG1/IGHV1-24/IGHV3-66/IGHV3-23/IGHV3-13/FOLR1/IGLL5/NRCAM/CLGN/IGHV1-18/IGLC3/IGHV1-58/IGHV2-26/IGHV3-21	41
BP	GO:0002920	regulation of humoral immune response	32/604	138/18862	6.38695684304182e-19	1.91991922701837e-16	1.56962265714614e-16	IGLV6-57/IGHG4/IGHV3-30/IGHV3-48/IGLV2-14/IGHV4-34/IGHV1-69/FOXJ1/IGLV3-1/IGHV4-39/IGKC/IGLC2/IGLV1-44/C6/IGKV3-15/IGLV3-25/IGHG2/IGLV1-47/IGKV3-20/IGHV4-59/PGC/IGHG1/IGLV1-51/IGHV3-23/IGHV3-13/IGKV1-16/IGLV3-21/IGKV4-1/IGLC3/IGLV2-23/IGLV3-19/IGKV1-5	32
BP	GO:0010324	membrane invagination	32/604	143/18862	1.99185937362301e-18	5.61330869729135e-16	4.58913916212354e-16	IGHG4/IGHV3-30/IGHV3-48/RAC2/IGHV4-31/IGHV3-43/IGHV4-34/IGHV1-69/IGHV4-39/IGKC/IGHV3-73/IGLC2/IGHV3-74/IGHV1-69D/SH3BP1/IGHG2/IGHV4-59/IGHV3-49/IGHG1/IGHV1-24/ITGAM/IGHV3-66/IGHV3-23/TREM2/IGHV3-13/ITGA2/IGLL5/IGHV1-18/IGLC3/IGHV1-58/IGHV2-26/IGHV3-21	32
BP	GO:0050853	B cell receptor signaling pathway	31/604	134/18862	2.44582620876638e-18	5.88728670794932e-16	4.81312884202088e-16	IGHG4/IGHV3-30/IGHV3-48/IGHV4-31/IGHV3-43/IGHV4-34/IGHV1-69/IGHV4-39/IGKC/IGHV3-73/IGLC2/IGHV3-74/IGHV1-69D/IGHG2/IGHV4-59/CD79A/SYK/IGHV3-49/IGHG1/IGHV1-24/IGHV3-66/IGHV3-23/IGHV3-13/IGLL5/IGHV1-18/IGLC3/IGHV1-58/IGHV2-26/SLC39A10/IGHV3-21/MNDA	31
BP	GO:0002429	immune response-activating cell surface receptor signaling pathway	58/604	481/18862	2.48078171326319e-18	5.88728670794932e-16	4.81312884202088e-16	IGLV6-57/IGHG4/IGHV3-30/IGHV3-48/TNFRSF21/IGLV2-14/IGHV4-31/PAG1/LIMK1/IGHV3-43/IGHV4-34/IGHV1-69/IGLV3-1/LILRB4/HLA-DQA2/BTNL9/IGHV4-39/IGKC/BTNL8/IGHV3-73/IGLC2/IGHV3-74/IGLV1-44/GPLD1/IGHV1-69D/IGKV3-15/IGLV3-25/IGHG2/IGLV1-47/IGKV3-20/IGHV4-59/CD79A/SYK/MUC1/IGHV3-49/IGHG1/IGLV1-51/IGHV1-24/IGHV3-66/IGHV3-23/IGHV3-13/MUC6/IGKV1-16/IGLV3-21/IGKV4-1/IGLL5/MUC13/IGHV1-18/IGLC3/IGHV1-58/VTCN1/IGH…	58
BP	GO:0002757	immune response-activating signal transduction	58/604	481/18862	2.48078171326319e-18	5.88728670794932e-16	4.81312884202088e-16	IGLV6-57/IGHG4/IGHV3-30/IGHV3-48/TNFRSF21/IGLV2-14/IGHV4-31/PAG1/LIMK1/IGHV3-43/IGHV4-34/IGHV1-69/IGLV3-1/LILRB4/HLA-DQA2/BTNL9/IGHV4-39/IGKC/BTNL8/IGHV3-73/IGLC2/IGHV3-74/IGLV1-44/GPLD1/IGHV1-69D/IGKV3-15/IGLV3-25/IGHG2/IGLV1-47/IGKV3-20/IGHV4-59/CD79A/SYK/MUC1/IGHV3-49/IGHG1/IGLV1-51/IGHV1-24/IGHV3-66/IGHV3-23/IGHV3-13/MUC6/IGKV1-16/IGLV3-21/IGKV4-1/IGLL5/MUC13/IGHV1-18/IGLC3/IGHV1-58/VTCN1/IGH…	58
BP	GO:0002433	immune response-regulating cell surface receptor signaling pathway involved in phagocytosis	31/604	139/18862	7.59408848228672e-18	1.63055928412528e-15	1.33305753709113e-15	IGLV6-57/IGHG4/IGHV3-30/IGHV3-48/IGLV2-14/LIMK1/IGHV4-34/IGHV1-69/IGLV3-1/IGHV4-39/IGKC/IGLC2/IGLV1-44/IGKV3-15/IGLV3-25/IGHG2/IGLV1-47/IGKV3-20/IGHV4-59/SYK/IGHG1/IGLV1-51/IGHV3-23/IGHV3-13/IGKV1-16/IGLV3-21/IGKV4-1/IGLC3/IGLV2-23/IGLV3-19/IGKV1-5	31
BP	GO:0038096	Fc-gamma receptor signaling pathway involved in phagocytosis	31/604	139/18862	7.59408848228672e-18	1.63055928412528e-15	1.33305753709113e-15	IGLV6-57/IGHG4/IGHV3-30/IGHV3-48/IGLV2-14/LIMK1/IGHV4-34/IGHV1-69/IGLV3-1/IGHV4-39/IGKC/IGLC2/IGLV1-44/IGKV3-15/IGLV3-25/IGHG2/IGLV1-47/IGKV3-20/IGHV4-59/SYK/IGHG1/IGLV1-51/IGHV3-23/IGHV3-13/IGKV1-16/IGLV3-21/IGKV4-1/IGLC3/IGLV2-23/IGLV3-19/IGKV1-5	31
BP	GO:0038094	Fc-gamma receptor signaling pathway	31/604	140/18862	9.46577967219649e-18	1.94005457008791e-15	1.58608423024077e-15	IGLV6-57/IGHG4/IGHV3-30/IGHV3-48/IGLV2-14/LIMK1/IGHV4-34/IGHV1-69/IGLV3-1/IGHV4-39/IGKC/IGLC2/IGLV1-44/IGKV3-15/IGLV3-25/IGHG2/IGLV1-47/IGKV3-20/IGHV4-59/SYK/IGHG1/IGLV1-51/IGHV3-23/IGHV3-13/IGKV1-16/IGLV3-21/IGKV4-1/IGLC3/IGLV2-23/IGLV3-19/IGKV1-5	31
BP	GO:0002431	Fc receptor mediated stimulatory signaling pathway	31/604	145/18862	2.76507233097222e-17	5.42074397406684e-15	4.4317086055216e-15	IGLV6-57/IGHG4/IGHV3-30/IGHV3-48/IGLV2-14/LIMK1/IGHV4-34/IGHV1-69/IGLV3-1/IGHV4-39/IGKC/IGLC2/IGLV1-44/IGKV3-15/IGLV3-25/IGHG2/IGLV1-47/IGKV3-20/IGHV4-59/SYK/IGHG1/IGLV1-51/IGHV3-23/IGHV3-13/IGKV1-16/IGLV3-21/IGKV4-1/IGLC3/IGLV2-23/IGLV3-19/IGKV1-5	31
BP	GO:0050864	regulation of B cell activation	34/604	193/18862	4.15102523177259e-16	7.79873865419275e-14	6.37582910599457e-14	IGHG4/IGHV3-30/IGHV3-48/TNFRSF21/IGHV4-31/IGHV3-43/IGHV4-34/IGHV1-69/FOXJ1/IGHV4-39/IGKC/MZB1/IGHV3-73/TGFB1/IGLC2/IGHV3-74/IGHV1-69D/IGHG2/IGHV4-59/SYK/IGHV3-49/IGHG1/IGHV1-24/IGHV3-66/IGHV3-23/IGHV3-13/IGLL5/IGHV1-18/IGLC3/IGHV1-58/IGHV2-26/SLC39A10/IGHV3-21/MNDA	34
BP	GO:0050871	positive regulation of B cell activation	30/604	150/18862	6.32936374610106e-16	1.14156404524679e-13	9.33281340582986e-14	IGHG4/IGHV3-30/IGHV3-48/IGHV4-31/IGHV3-43/IGHV4-34/IGHV1-69/IGHV4-39/IGKC/IGHV3-73/TGFB1/IGLC2/IGHV3-74/IGHV1-69D/IGHG2/IGHV4-59/SYK/IGHV3-49/IGHG1/IGHV1-24/IGHV3-66/IGHV3-23/IGHV3-13/IGLL5/IGHV1-18/IGLC3/IGHV1-58/IGHV2-26/SLC39A10/IGHV3-21	30
BP	GO:0042742	defense response to bacterium	44/604	344/18862	4.29090633108717e-15	7.44142178725848e-13	6.08370606132278e-13	IGHG4/IGHV3-30/IGHV3-48/CRP/IGHV4-31/IGHV3-43/IGHV4-34/IGHV1-69/PI3/IGHV4-39/FCN2/IGKC/S100A8/CCL20/IGHV3-73/IGLC2/S100A9/IGHV3-74/IGHV1-69D/IGHG2/PYCARD/IGKV3-20/IGHV4-59/PGC/HAVCR2/SYK/IGHV3-49/IGHG1/IGHV1-24/IGHV3-66/IGHV3-23/TREM2/IGHV3-13/LCN2/LYZ/IGLL5/S100A14/CXCL6/IGHV1-18/IGLC3/IGHV1-58/IGHV2-26/IGHV3-21/WFDC2	44
BP	GO:0002696	positive regulation of leukocyte activation	47/604	401/18862	1.40253819130741e-14	2.34223877948338e-12	1.91488839998385e-12	SOX4/IGHG4/IGHV3-30/NCK2/IGHV3-48/IGHV4-31/IGHV3-43/IGHV4-34/IGHV1-69/IL18/LILRB4/IGHV4-39/IGKC/CTSC/CCL19/IGHV3-73/TGFB1/IGLC2/IGHV3-74/IGHV1-69D/IGHG2/PYCARD/LGALS9/IGHV4-59/HAVCR2/SYK/IGHV3-49/IGHG1/IGHV1-24/ITGAM/IGHV3-66/IGHV3-23/TREM2/IGHV3-13/PDCD1/EPO/IGLL5/SLC7A1/PTAFR/IGHV1-18/IGLC3/LEF1/IGHV1-58/IGHV2-26/SLC39A10/IGHV3-21/CD24	47
BP	GO:0050867	positive regulation of cell activation	47/604	412/18862	3.89774917401306e-14	6.27676822343746e-12	5.13154797270441e-12	SOX4/IGHG4/IGHV3-30/NCK2/IGHV3-48/IGHV4-31/IGHV3-43/IGHV4-34/IGHV1-69/IL18/LILRB4/IGHV4-39/IGKC/CTSC/CCL19/IGHV3-73/TGFB1/IGLC2/IGHV3-74/IGHV1-69D/IGHG2/PYCARD/LGALS9/IGHV4-59/HAVCR2/SYK/IGHV3-49/IGHG1/IGHV1-24/ITGAM/IGHV3-66/IGHV3-23/TREM2/IGHV3-13/PDCD1/EPO/IGLL5/SLC7A1/PTAFR/IGHV1-18/IGLC3/LEF1/IGHV1-58/IGHV2-26/SLC39A10/IGHV3-21/CD24	47
BP	GO:0002697	regulation of immune effector process	50/604	465/18862	5.94507761326048e-14	9.24357067523846e-12	7.55704602600298e-12	IGLV6-57/ICAM1/IGHG4/IGHV3-30/IGHV3-48/RAC2/IGLV2-14/IGHV4-34/IGHV1-69/FOXJ1/IGLV3-1/IL18/LILRB4/IGHV4-39/IGKC/MZB1/CCL19/TGFB1/IGLC2/IGLV1-44/C6/IGKV3-15/IGLV3-25/IGHG2/PYCARD/IGLV1-47/LGALS9/IGKV3-20/IGHV4-59/PGC/HAVCR2/SYK/DNASE1L3/IGHG1/IGLV1-51/ITGAM/MMP12/IGHV3-23/IGHV3-13/UNC13D/IGKV1-16/IGLV3-21/IGKV4-1/ZDHHC1/CXCL6/PTAFR/IGLC3/IGLV2-23/IGLV3-19/IGKV1-5	50
BP	GO:0051251	positive regulation of lymphocyte activation	43/604	356/18862	6.79852574714557e-14	1.02181841979598e-11	8.35383760228203e-12	SOX4/IGHG4/IGHV3-30/NCK2/IGHV3-48/IGHV4-31/IGHV3-43/IGHV4-34/IGHV1-69/IL18/LILRB4/IGHV4-39/IGKC/CCL19/IGHV3-73/TGFB1/IGLC2/IGHV3-74/IGHV1-69D/IGHG2/PYCARD/LGALS9/IGHV4-59/HAVCR2/SYK/IGHV3-49/IGHG1/IGHV1-24/IGHV3-66/IGHV3-23/IGHV3-13/PDCD1/EPO/IGLL5/SLC7A1/IGHV1-18/IGLC3/LEF1/IGHV1-58/IGHV2-26/SLC39A10/IGHV3-21/CD24	43
BP	GO:0006898	receptor-mediated endocytosis	39/604	328/18862	1.69184073255991e-12	2.46080963326213e-10	2.01182555022913e-10	IGLV6-57/IGHV3-30/IGHV3-48/IGLV2-14/IGHV4-34/SNAP25/IGHV1-69/IGLV3-1/CXCL8/LILRB4/IGHV4-39/IGKC/NECAB2/CCL19/VLDLR/IGLC2/IGLV1-44/IGKV3-15/IGLV3-25/IGLV1-47/IGKV3-20/IGHV4-59/ITGAV/DKK1/SYK/IGLV1-51/ITGAM/MRC1/IGHV3-23/IGHV3-13/IGKV1-16/IGLV3-21/FOLR1/IGKV4-1/IGLC3/CACNG4/IGLV2-23/IGLV3-19/IGKV1-5	39
BP	GO:0050851	antigen receptor-mediated signaling pathway	38/604	323/18862	4.55557371945427e-12	6.41908809406853e-10	5.24790104129239e-10	IGHG4/IGHV3-30/IGHV3-48/TNFRSF21/IGHV4-31/PAG1/IGHV3-43/IGHV4-34/IGHV1-69/LILRB4/HLA-DQA2/BTNL9/IGHV4-39/IGKC/BTNL8/IGHV3-73/IGLC2/IGHV3-74/IGHV1-69D/IGHG2/IGHV4-59/CD79A/SYK/IGHV3-49/IGHG1/IGHV1-24/IGHV3-66/IGHV3-23/IGHV3-13/IGLL5/IGHV1-18/IGLC3/IGHV1-58/VTCN1/IGHV2-26/SLC39A10/IGHV3-21/MNDA	38
BP	GO:0038095	Fc-epsilon receptor signaling pathway	27/604	169/18862	5.14673058476489e-12	7.0323055171833e-10	5.74923461175332e-10	IGLV6-57/IGHV3-30/IGHV3-48/IGLV2-14/IGHV4-34/IGHV1-69/IGLV3-1/IGHV4-39/IGKC/IGLC2/IGLV1-44/IGKV3-15/IGLV3-25/IGLV1-47/IGKV3-20/IGHV4-59/SYK/IGLV1-51/IGHV3-23/IGHV3-13/IGKV1-16/IGLV3-21/IGKV4-1/IGLC3/IGLV2-23/IGLV3-19/IGKV1-5	27
BP	GO:0042113	B cell activation	38/604	326/18862	6.0465843432879e-12	8.01883788349563e-10	6.55577039324899e-10	IGHG4/IGHV3-30/IGHV3-48/TNFRSF21/IGHV4-31/CHRNA4/IGHV3-43/IGHV4-34/IGHV1-69/FOXJ1/IGHV4-39/IGKC/MZB1/IGHV3-73/TGFB1/IGLC2/IGHV3-74/IGHV1-69D/IGHG2/BATF/IGHV4-59/CD79A/SYK/IGHV3-49/IGHG1/IGHV1-24/IGHV3-66/IGHV3-23/IGHV3-13/IGLL5/IGHV1-18/IGLC3/LEF1/IGHV1-58/IGHV2-26/SLC39A10/IGHV3-21/MNDA	38
BP	GO:0045229	external encapsulating structure organization	42/604	396/18862	1.03263336468099e-11	1.3303268118133e-09	1.08760362198882e-09	COMP/ICAM1/NPNT/TNFRSF11B/SPINT2/MMP7/FBLN1/MMP1/ITGB4/SFRP2/PAPLN/BMP2/TTR/APLP1/COL4A5/DDR1/TGFB1/CD44/COL9A2/SPP1/KLKB1/P3H4/ITGAV/MATN3/ITGAM/MMP12/CSGALNACT1/LOX/ITGA2/MELTF/SULF1/SPINT1/LAMC2/FKBP10/MFAP2/TGM3/CTSV/SOX9/ELF3/ITGA3/POSTN/MMP9	42
BP	GO:0030198	extracellular matrix organization	41/604	393/18862	3.08928063800161e-11	3.86932399909702e-09	3.16335110943908e-09	COMP/ICAM1/NPNT/TNFRSF11B/SPINT2/MMP7/FBLN1/MMP1/ITGB4/SFRP2/PAPLN/BMP2/TTR/APLP1/COL4A5/DDR1/TGFB1/CD44/COL9A2/SPP1/KLKB1/P3H4/ITGAV/MATN3/ITGAM/MMP12/CSGALNACT1/LOX/ITGA2/MELTF/SULF1/SPINT1/LAMC2/FKBP10/MFAP2/CTSV/SOX9/ELF3/ITGA3/POSTN/MMP9	41
BP	GO:0043062	extracellular structure organization	41/604	394/18862	3.34636590843086e-11	4.07804429219317e-09	3.33398959070409e-09	COMP/ICAM1/NPNT/TNFRSF11B/SPINT2/MMP7/FBLN1/MMP1/ITGB4/SFRP2/PAPLN/BMP2/TTR/APLP1/COL4A5/DDR1/TGFB1/CD44/COL9A2/SPP1/KLKB1/P3H4/ITGAV/MATN3/ITGAM/MMP12/CSGALNACT1/LOX/ITGA2/MELTF/SULF1/SPINT1/LAMC2/FKBP10/MFAP2/CTSV/SOX9/ELF3/ITGA3/POSTN/MMP9	41
BP	GO:0038093	Fc receptor signaling pathway	31/604	239/18862	3.66150991049528e-11	4.34467057537453e-09	3.5519688937824e-09	IGLV6-57/IGHG4/IGHV3-30/IGHV3-48/IGLV2-14/LIMK1/IGHV4-34/IGHV1-69/IGLV3-1/IGHV4-39/IGKC/IGLC2/IGLV1-44/IGKV3-15/IGLV3-25/IGHG2/IGLV1-47/IGKV3-20/IGHV4-59/SYK/IGHG1/IGLV1-51/IGHV3-23/IGHV3-13/IGKV1-16/IGLV3-21/IGKV4-1/IGLC3/IGLV2-23/IGLV3-19/IGKV1-5	31
BP	GO:0019373	epoxygenase P450 pathway	10/604	20/18862	1.457129923355e-10	1.68466636523274e-08	1.37729257532772e-08	CYP4A11/CYP2A6/CYP2B6/CYP2C8/CYP1A2/CYP2A13/CYP2S1/CYP2C9/CYP2A7/CYP4F2	10
BP	GO:0046394	carboxylic acid biosynthetic process	35/604	327/18862	4.44937461940661e-10	5.0155575397261e-08	4.10044997820051e-08	GLS2/CYP4A11/APOA4/OSBPL3/CYP39A1/AASS/ASNS/CTH/PYCR1/ACADL/SCD5/ALOX5/CYP8B1/CYP2C8/CYP1A2/FOLH1B/AKR1D1/MTHFD1L/ACSM5/SYK/FABP5/ELOVL7/ALOX5AP/ACSS1/CYP4A22/CYP3A4/CYP7A1/PKM/CYP2C9/PTGES/PDK4/HAAO/SLC27A5/ACSM2A/BHMT	35
BP	GO:0042738	exogenous drug catabolic process	10/604	23/18862	8.27125685916048e-10	9.09636516535478e-08	7.436698721638e-08	CYP2A6/CYP2B6/NR1I2/CYP2C8/CYP1A2/CYP2A13/CYP3A4/CYP2S1/CYP2C9/CYP2A7	10
BP	GO:0016053	organic acid biosynthetic process	35/604	335/18862	8.54529788229488e-10	9.17398765506372e-08	7.50015869268087e-08	GLS2/CYP4A11/APOA4/OSBPL3/CYP39A1/AASS/ASNS/CTH/PYCR1/ACADL/SCD5/ALOX5/CYP8B1/CYP2C8/CYP1A2/FOLH1B/AKR1D1/MTHFD1L/ACSM5/SYK/FABP5/ELOVL7/ALOX5AP/ACSS1/CYP4A22/CYP3A4/CYP7A1/PKM/CYP2C9/PTGES/PDK4/HAAO/SLC27A5/ACSM2A/BHMT	35
BP	GO:0042737	drug catabolic process	10/604	25/18862	2.23013272884886e-09	2.33852755218128e-07	1.91185430022734e-07	CYP2A6/CYP2B6/NR1I2/CYP2C8/CYP1A2/CYP2A13/CYP3A4/CYP2S1/CYP2C9/CYP2A7	10
BP	GO:0001676	long-chain fatty acid metabolic process	19/604	120/18862	8.67538858004174e-09	8.89030161532005e-07	7.26823225055172e-07	CYP4A11/CYP2A6/CYP2B6/ACADL/ALOX5/ACSL4/CYP2C8/CYP1A2/CYP2A13/ACSM5/CYP4A22/CYP3A4/CYP2S1/CYP2C9/PTGES/SLC27A5/ACSM2A/CYP2A7/CYP4F2	19
BP	GO:0042493	response to drug	34/604	359/18862	1.82601974522967e-08	1.82967178472013e-06	1.49584120416241e-06	ICAM1/TNFRSF11B/CYP2A6/NQO1/FZD1/ENO3/CYP2B6/ABCC1/NR1I2/CENPF/CYBB/SLC22A1/SFRP2/FBP1/ADCY1/CRHBP/GPLD1/CYP2C8/CYP1A2/CYP2A13/HNF1B/REN/KCNQ1/LOX/ANKRD1/CA9/ITGA2/ABCA3/CYP3A4/CYP2S1/CYP2C9/SLC10A1/ITGA3/CYP2A7	34
BP	GO:0002377	immunoglobulin production	24/604	198/18862	2.32441321360209e-08	2.2784302565504e-06	1.86272198490492e-06	IGLV6-57/IGLV2-14/IGKV1D-13/IGLV4-69/IGLV3-1/IGKC/MZB1/IGKV1-9/TGFB1/IGLV1-44/IGKV3-15/IGLV3-25/IGLV3-9/IGLV1-47/BATF/IGKV3-20/IGKV1-6/IGLV1-51/IGKV1-16/IGLV3-21/IGKV4-1/IGLV2-23/IGLV3-19/IGKV1-5	24
BP	GO:0019369	arachidonic acid metabolic process	13/604	59/18862	3.42437284521497e-08	3.28521216150517e-06	2.68581269965125e-06	CYP4A11/CYP2A6/CYP2B6/ALOX5/CYP2C8/CYP1A2/CYP2A13/CYP4A22/CYP2S1/CYP2C9/PTGES/CYP2A7/CYP4F2	13
BP	GO:0015849	organic acid transport	31/604	324/18862	6.18990932195218e-08	5.81464606930883e-06	4.75374176435889e-06	GLS2/CYP4A11/SLC16A3/RGS2/SLC12A2/THRSP/SNAP25/SLC25A47/NMB/ABCC1/SLC51A/SLC6A6/SLC38A1/PLA2G2D/SLC2A1/ACSL4/MFSD2A/FABP4/SLC7A7/SLC6A13/SYK/FABP5/FOLR1/CYP7A1/APBA1/SLC7A1/SLC10A1/PTGES/SLC27A5/SLC1A5/CYP4F2	31
BP	GO:0006734	NADH metabolic process	11/604	43/18862	7.51080861875053e-08	6.91147674733594e-06	5.65045151081941e-06	PFKP/ALDOA/NQO1/ENO3/ALDOB/GPD1/ENO2/HK2/GCK/PKM/PCK2	11
BP	GO:0017144	drug metabolic process	11/604	45/18862	1.25051609400858e-07	1.12771541357694e-05	9.2195944446696e-06	CYP2A6/CYP2B6/NR1I2/CYP2C8/CYP1A2/CYP2A13/CYP3A4/CYP2S1/CYP2C9/CYP2A7/CYP4F2	11
BP	GO:0002440	production of molecular mediator of immune response	28/604	286/18862	1.67664568038504e-07	1.47581794172038e-05	1.20654934152859e-05	IGLV6-57/IGLV2-14/IGKV1D-13/IGLV4-69/IGLV3-1/IL18/LILRB4/IGKC/MZB1/IGKV1-9/TGFB1/IGLV1-44/IGKV3-15/IGLV3-25/IGLV3-9/IGLV1-47/BATF/IGKV3-20/PGC/IGKV1-6/IGLV1-51/IGKV1-16/IGLV3-21/IGKV4-1/INAVA/IGLV2-23/IGLV3-19/IGKV1-5	28
BP	GO:0044282	small molecule catabolic process	36/604	431/18862	1.70198565024307e-07	1.47581794172038e-05	1.20654934152859e-05	GLS2/ADH4/CYP4A11/DAO/PRODH/UROC1/PFKP/ALDOA/HAO2/ENO3/CYP39A1/DCXR/AASS/ALDOB/CTH/ACADL/TAT/FUT4/AKR1B10/MFSD2A/AADAT/ENO2/AKR1D1/HK2/XDH/ENTPD2/HPD/GCK/IL4I1/CYP7A1/PKM/PCK2/HAAO/FUT6/UPP2/CYP4F2	36
BP	GO:0010038	response to metal ion	31/604	352/18862	3.93918171141069e-07	3.32862918085627e-05	2.72130811858357e-05	ICAM1/TNFRSF11B/SYT8/NQO1/SLC12A2/MT1X/CPNE7/HIF1A/CYBB/FBP1/ADCY1/S100A8/TAT/CRHBP/TNNC1/GPLD1/CYP1A2/ITPR3/ECT2/TFF1/FABP4/MT1A/ALOX5AP/G6PD/MT1E/PTGES/HAAO/SYT13/NDRG1/ADAM9/MMP9	31
BP	GO:0006690	icosanoid metabolic process	17/604	123/18862	3.98638225252248e-07	3.32862918085627e-05	2.72130811858357e-05	CYP4A11/CYP2A6/CYP2B6/ABCC1/ALOX5/CYP2C8/CYP1A2/CYP2A13/SYK/FABP5/ALOX5AP/CYP4A22/CYP2S1/CYP2C9/PTGES/CYP2A7/CYP4F2	17
BP	GO:0007586	digestion	18/604	138/18862	4.41128758694279e-07	3.61645376900455e-05	2.95661801521027e-05	APOA4/CYP39A1/CYP8B1/TFF1/AKR1D1/PGC/KCNQ1/MOGAT2/MUC6/STK39/INAVA/MUC13/TFF2/CHIT1/SOX9/ALPI/VSIG1/GCNT3	18
BP	GO:0006631	fatty acid metabolic process	33/604	392/18862	4.67676879787371e-07	3.76563401957367e-05	3.07857976130709e-05	ADH4/CYP4A11/CYP2A6/HAO2/APOA4/CYP2B6/ACADL/SCD5/ALOX5/ACSL4/CYP2C8/MFSD2A/CYP1A2/CYP2A13/PDP1/ACSM5/FABP5/ELOVL7/ALOX5AP/ACSS1/CYP4A22/CYP3A4/CYP2S1/CYP7A1/CYP2C9/PTGES/PDK4/PCK2/SOX9/SLC27A5/ACSM2A/CYP2A7/CYP4F2	33
BP	GO:0019674	NAD metabolic process	11/604	51/18862	4.92823875289821e-07	3.89849623452948e-05	3.18720075949206e-05	PFKP/ALDOA/NQO1/ENO3/ALDOB/GPD1/ENO2/HK2/GCK/PKM/PCK2	11
BP	GO:0015711	organic anion transport	32/604	376/18862	5.49057351281978e-07	4.26844758091455e-05	3.48965307475406e-05	GLS2/CYP4A11/SLC16A3/RGS2/SLC12A2/SNAP25/CFTR/NMB/ABCC1/SLC51A/SLC6A6/SLC38A1/PLA2G2D/SLC2A1/MFSD2A/SLC7A7/SLC6A13/MFSD10/SYK/CA9/FOLR1/CYP7A1/SLC6A8/APBA1/SLC7A1/SLC2A6/SLC10A1/PTGES/SLC27A5/SLC1A5/CA3/CYP4F2	32
BP	GO:0019693	ribose phosphate metabolic process	35/604	435/18862	6.12844473813541e-07	4.68358598716145e-05	3.82904789883144e-05	PFKP/ALDOA/ENO3/AASS/HIF1A/SULT1C2/ALDOB/FBP1/SCD5/ADCY1/GPD1/IMPDH1/PFKFB3/TGFB1/ACSL4/AADAT/TKT/ENO2/PDP1/HK2/GLYAT/ACSM5/XDH/ELOVL7/TREM2/ACSS1/PTHLH/GCK/HKDC1/G6PD/PKM/SLC2A6/PDK4/ACSM2A/UPP2	35
BP	GO:0044706	multi-multicellular organism process	22/604	204/18862	6.9366812255832e-07	5.21291594102577e-05	4.26179958806883e-05	MMP7/RGS2/CLDN4/ITGB4/CRHBP/DDR1/SLC2A1/ACSL4/LGALS9/SPP1/HAVCR2/ADRA2C/LIF/PTHLH/ITGA2/EPO/STC2/PTAFR/SERPINE2/DSG2/ITGA3/MMP9	22
BP	GO:0033559	unsaturated fatty acid metabolic process	16/604	115/18862	7.96631901177337e-07	5.88854629903051e-05	4.8141586159155e-05	CYP4A11/CYP2A6/CYP2B6/SCD5/ALOX5/CYP2C8/CYP1A2/CYP2A13/FABP5/ELOVL7/CYP4A22/CYP2S1/CYP2C9/PTGES/CYP2A7/CYP4F2	16
BP	GO:0006869	lipid transport	36/604	461/18862	8.61818753974029e-07	6.26764638978855e-05	5.12409045232097e-05	GLS2/CYP4A11/APOA4/OSBPL3/SLC12A2/THRSP/SNAP25/CFTR/NMB/ABCC1/SELENOM/SLC51A/PLA2G2D/VLDLR/SLC2A1/CYP8B1/ACSL4/MFSD2A/SPP1/FABP4/REN/ITGAV/SYK/FABP5/ABCA8/ABCA3/LCAT/GRAMD1A/CYP7A1/APBA1/SLC10A1/PTGES/GRAMD1B/SLC27A5/SLC1A5/CYP4F2	36
BP	GO:0045785	positive regulation of cell adhesion	34/604	425/18862	1.01102831415543e-06	7.23607407702675e-05	5.91582482234308e-05	SOX4/ICAM1/NPNT/NCK2/TNFRSF18/OLFM4/IL18/LILRB4/SFRP2/CARMIL1/CCL19/ALOX5/FUT4/CD44/PYCARD/LGALS9/HAVCR2/ITGAV/SYK/LIF/CCL25/UNC13D/PDCD1/ITGA2/EPO/ADGRG1/SLC7A1/PTAFR/AGR2/CCL28/LEF1/CD24/ITGA3/ADAM9	34
BP	GO:0007565	female pregnancy	20/604	177/18862	1.06191669997672e-06	7.48153500030477e-05	6.11650046598436e-05	MMP7/RGS2/CLDN4/ITGB4/CRHBP/DDR1/SLC2A1/ACSL4/LGALS9/SPP1/HAVCR2/ADRA2C/LIF/PTHLH/ITGA2/EPO/STC2/DSG2/ITGA3/MMP9	20
BP	GO:0006735	NADH regeneration	8/604	27/18862	1.36742548959057e-06	9.2025694515879e-05	7.52352563165151e-05	PFKP/ALDOA/ENO3/ALDOB/ENO2/HK2/GCK/PKM	8
BP	GO:0061621	canonical glycolysis	8/604	27/18862	1.36742548959057e-06	9.2025694515879e-05	7.52352563165151e-05	PFKP/ALDOA/ENO3/ALDOB/ENO2/HK2/GCK/PKM	8
BP	GO:0061718	glucose catabolic process to pyruvate	8/604	27/18862	1.36742548959057e-06	9.2025694515879e-05	7.52352563165151e-05	PFKP/ALDOA/ENO3/ALDOB/ENO2/HK2/GCK/PKM	8
BP	GO:0006090	pyruvate metabolic process	18/604	150/18862	1.5259659403841e-06	0.000101185006252822	8.27234167681906e-05	PFKP/ALDOA/SLC16A3/ENO3/HIF1A/ALDOB/FBP1/GPD1/PFKFB3/ENO2/PDP1/HK2/GCK/HKDC1/PKM/SLC2A6/PDK4/PCK2	18
BP	GO:0061620	glycolytic process through glucose-6-phosphate	8/604	28/18862	1.86094045922818e-06	0.000121608413487824	9.94204956249749e-05	PFKP/ALDOA/ENO3/ALDOB/ENO2/HK2/GCK/PKM	8
BP	GO:0005996	monosaccharide metabolic process	25/604	272/18862	2.44084914970175e-06	0.00015430276352745	0.000126149637070451	PFKP/ALDOA/ENO3/DCXR/GNMT/ALDOB/FBP1/GPD1/PFKFB3/FUT4/SLC2A1/GPLD1/TKT/ENO2/PHLDA2/HK2/GCGR/FABP5/GCK/HKDC1/G6PD/PKM/PDK4/PCK2/FUT6	25
BP	GO:1990868	response to chemokine	14/604	97/18862	2.48113714030337e-06	0.00015430276352745	0.000126149637070451	SLC12A2/CXCL1/HIF1A/CXCL8/CCL19/CCL20/CXCL5/CCL25/ROBO1/TREM2/LOX/STK39/CXCL6/TFF2	14
BP	GO:1990869	cellular response to chemokine	14/604	97/18862	2.48113714030337e-06	0.00015430276352745	0.000126149637070451	SLC12A2/CXCL1/HIF1A/CXCL8/CCL19/CCL20/CXCL5/CCL25/ROBO1/TREM2/LOX/STK39/CXCL6/TFF2	14
BP	GO:0061615	glycolytic process through fructose-6-phosphate	8/604	29/18862	2.49813744455619e-06	0.00015430276352745	0.000126149637070451	PFKP/ALDOA/ENO3/ALDOB/ENO2/HK2/GCK/PKM	8
BP	GO:0007159	leukocyte cell-cell adhesion	30/604	366/18862	2.68247035561093e-06	0.000163449443695266	0.00013362747063086	SOX4/ICAM1/NCK2/RAC2/TNFRSF21/APOA4/PAG1/FOXJ1/IL18/LILRB4/S100A8/PLA2G2D/CCL19/ALOX5/FUT4/S100A9/CD44/PYCARD/LGALS9/HAVCR2/SYK/CCL25/PDCD1/EPO/SLC7A1/PTAFR/CCL28/LEF1/VTCN1/CD24	30
BP	GO:0033627	cell adhesion mediated by integrin	12/604	72/18862	2.76908143074753e-06	0.000165714914695572	0.000135479597825144	ICAM1/NPNT/TESC/ITGB4/SFRP2/PLAU/ITGAV/SYK/LIF/MUC1/ITGA2/ADAM9	12
BP	GO:0009259	ribonucleotide metabolic process	33/604	425/18862	2.79315447258006e-06	0.000165714914695572	0.000135479597825144	PFKP/ALDOA/ENO3/AASS/HIF1A/SULT1C2/ALDOB/FBP1/SCD5/ADCY1/GPD1/IMPDH1/PFKFB3/TGFB1/ACSL4/AADAT/ENO2/PDP1/HK2/GLYAT/ACSM5/XDH/ELOVL7/TREM2/ACSS1/PTHLH/GCK/HKDC1/PKM/SLC2A6/PDK4/ACSM2A/UPP2	33
BP	GO:0009150	purine ribonucleotide metabolic process	32/604	408/18862	3.19979710792549e-06	0.000187375131943325	0.000153187826000753	PFKP/ALDOA/ENO3/AASS/HIF1A/SULT1C2/ALDOB/FBP1/SCD5/ADCY1/GPD1/IMPDH1/PFKFB3/TGFB1/ACSL4/AADAT/ENO2/PDP1/HK2/GLYAT/ACSM5/XDH/ELOVL7/TREM2/ACSS1/PTHLH/GCK/HKDC1/PKM/SLC2A6/PDK4/ACSM2A	32
BP	GO:0072330	monocarboxylic acid biosynthetic process	22/604	224/18862	3.33088901404019e-06	0.00019132152454258	0.000156414184250941	APOA4/OSBPL3/CYP39A1/ACADL/SCD5/ALOX5/CYP8B1/CYP2C8/CYP1A2/AKR1D1/ACSM5/FABP5/ELOVL7/ACSS1/CYP3A4/CYP7A1/PKM/CYP2C9/PTGES/PDK4/SLC27A5/ACSM2A	22
BP	GO:0007162	negative regulation of cell adhesion	26/604	295/18862	3.35205154998089e-06	0.00019132152454258	0.000156414184250941	SPINT2/TNFRSF21/FZD7/PAG1/FBLN1/FOXJ1/LILRB4/SEMA6A/BMP2/PLA2G2D/TGFB1/LGALS9/HAVCR2/MUC1/CCL25/MMP12/EPCAM/MELTF/JAG1/TACSTD2/PLXNA1/CCL28/VTCN1/SERPINE2/PLXNA3/POSTN	26
BP	GO:0030277	maintenance of gastrointestinal epithelium	7/604	22/18862	3.7395724198123e-06	0.000210771650511671	0.00017231556071293	TFF1/MUC6/INAVA/MUC13/TFF2/SOX9/VSIG1	7
BP	GO:0006066	alcohol metabolic process	30/604	373/18862	3.93032128279344e-06	0.000218787884742168	0.000178869202499579	ADH4/RDH16/APOA4/SGPP2/CYP39A1/AKR1B15/CFTR/PLPP2/SPHK1/ACADL/GPD1/BMP2/TTR/VLDLR/AKR1B10/CYP2C8/CYP1A2/AKR1D1/SEC14L2/MOGAT2/DBH/ADH1B/ACSS1/LCAT/CYP3A4/CYP7A1/G6PD/CYP2C9/PTAFR/PCK2	30
BP	GO:0046942	carboxylic acid transport	25/604	284/18862	5.27106451883166e-06	0.000289844267261121	0.000236961077598825	GLS2/CYP4A11/SLC16A3/RGS2/SLC12A2/SNAP25/NMB/ABCC1/SLC51A/SLC6A6/SLC38A1/PLA2G2D/SLC7A7/SLC6A13/SYK/FOLR1/CYP7A1/SLC6A8/APBA1/SLC7A1/SLC10A1/PTGES/SLC27A5/SLC1A5/CYP4F2	25
BP	GO:0042119	neutrophil activation	36/604	500/18862	5.56145782857881e-06	0.000302127871675444	0.000247003491638339	ALDOA/CXCL1/SNAP25/OLFM4/IL18/CYBB/CXCL8/S100A8/TTR/CTSC/IMPDH1/ALOX5/S100A9/CD44/PYCARD/PLAU/ITGAV/SYK/CKAP4/DNASE1L3/ADGRE5/FABP5/ITGAM/UNC13D/S100P/LCN2/LYZ/TMC6/PKM/CXCL6/PTAFR/CHIT1/MNDA/LPCAT1/S100A11/MMP9	36
BP	GO:0072521	purine-containing compound metabolic process	34/604	460/18862	5.7931797637196e-06	0.000310969613745377	0.000254232024217369	PFKP/ALDOA/ENO3/AASS/GNMT/HIF1A/SULT1C2/ALDOB/FBP1/SCD5/ADCY1/GPD1/TTR/IMPDH1/PFKFB3/TGFB1/ACSL4/AADAT/ENO2/PDP1/HK2/GLYAT/ACSM5/XDH/ELOVL7/TREM2/ACSS1/PTHLH/GCK/HKDC1/PKM/SLC2A6/PDK4/ACSM2A	34
BP	GO:0019318	hexose metabolic process	23/604	250/18862	6.03759900954276e-06	0.000320276869812098	0.000261841135992802	PFKP/ALDOA/ENO3/DCXR/GNMT/ALDOB/FBP1/GPD1/PFKFB3/FUT4/GPLD1/ENO2/PHLDA2/HK2/GCGR/FABP5/GCK/HKDC1/G6PD/PKM/PDK4/PCK2/FUT6	23
BP	GO:0015850	organic hydroxy compound transport	24/604	271/18862	7.31697100598828e-06	0.00038363049146513	0.000313635648261579	SLC16A3/SYT8/APOA4/OSBPL3/CHRNA4/CFTR/SLC22A1/SELENOM/SLC51A/CYP8B1/SPP1/REN/ADRA2C/MFSD10/SYK/ABCA8/ABCA3/LCAT/GRAMD1A/CYP7A1/SLC10A1/SYT13/GRAMD1B/SLC27A5	24
BP	GO:0042445	hormone metabolic process	21/604	218/18862	7.49887190443651e-06	0.000388648430081658	0.000317738044880056	ADH4/RDH16/AKR1B15/HIF1A/SELENOM/BMP2/TTR/BACE2/AKR1B10/CYP2C8/CYP1A2/SPP1/AKR1D1/REN/ADH1B/DUOXA2/CYP3A4/CYP2S1/STC2/DUOX2/CYP2C9	21
BP	GO:0001523	retinoid metabolic process	14/604	108/18862	8.97539579991589e-06	0.000459887041611599	0.000375978900613702	ADH4/RDH16/APOA4/AKR1B15/GPC4/TTR/GPIHBP1/RBP2/AKR1B10/CYP2C8/CYP1A2/ADH1B/CYP3A4/CYP2S1	14
BP	GO:0019320	hexose catabolic process	10/604	56/18862	9.92598583111555e-06	0.000502879439466292	0.000411127171857678	PFKP/ALDOA/ENO3/ALDOB/FUT4/ENO2/HK2/GCK/PKM/FUT6	10
BP	GO:0006721	terpenoid metabolic process	15/604	124/18862	1.02036325406138e-05	0.000511201990284752	0.000417931241605024	ADH4/RDH16/APOA4/AKR1B15/GPC4/TTR/GPIHBP1/RBP2/AKR1B10/CYP2C8/CYP1A2/ADH1B/CYP3A4/CYP2S1/CYP2C9	15
BP	GO:0001894	tissue homeostasis	23/604	260/18862	1.1507437114045e-05	0.000570187186233283	0.00046615436406461	TNFRSF11B/RAC2/SLC12A2/USH1C/IGKC/SLC2A1/MFSD2A/TFF1/SPP1/PROM1/SYK/OPRPN/MUC6/ABCA3/STK39/LYZ/INAVA/MUC13/TFF2/PDK4/SOX9/LPCAT1/VSIG1	23
BP	GO:1901605	alpha-amino acid metabolic process	19/604	191/18862	1.28024578903561e-05	0.000627459593778433	0.000512977202883606	GLS2/DAO/PRODH/UROC1/AASS/GNMT/ASNS/CTH/PYCR1/TAT/AADAT/SLC7A7/GLYAT/HPD/GLYATL1/TTC36/IL4I1/HAAO/BHMT	19
BP	GO:0022407	regulation of cell-cell adhesion	32/604	437/18862	1.31342586789202e-05	0.000636799703045712	0.000520613173668122	SOX4/ICAM1/SPINT2/NCK2/TNFRSF21/PAG1/FOXJ1/IL18/LILRB4/BMP2/PLA2G2D/CCL19/ALOX5/TGFB1/FUT4/CD44/PYCARD/LGALS9/HAVCR2/SYK/CCL25/PDCD1/EPO/EPCAM/JAG1/SLC7A1/PTAFR/CCL28/LEF1/VTCN1/SERPINE2/CD24	32
BP	GO:0006007	glucose catabolic process	8/604	36/18862	1.44502835724091e-05	0.000693152432212687	0.00056668413292919	PFKP/ALDOA/ENO3/ALDOB/ENO2/HK2/GCK/PKM	8
BP	GO:0042572	retinol metabolic process	9/604	47/18862	1.53131316150291e-05	0.000726809583707011	0.000594200409039687	ADH4/RDH16/AKR1B15/TTR/AKR1B10/CYP2C8/CYP1A2/ADH1B/CYP3A4	9
BP	GO:0006163	purine nucleotide metabolic process	32/604	441/18862	1.57623943857361e-05	0.000740339961305043	0.000605262117750525	PFKP/ALDOA/ENO3/AASS/HIF1A/SULT1C2/ALDOB/FBP1/SCD5/ADCY1/GPD1/IMPDH1/PFKFB3/TGFB1/ACSL4/AADAT/ENO2/PDP1/HK2/GLYAT/ACSM5/XDH/ELOVL7/TREM2/ACSS1/PTHLH/GCK/HKDC1/PKM/SLC2A6/PDK4/ACSM2A	32
BP	GO:0022600	digestive system process	13/604	99/18862	1.62115382303029e-05	0.000753585833818926	0.000616091230412597	APOA4/CYP8B1/TFF1/KCNQ1/MOGAT2/MUC6/STK39/INAVA/MUC13/TFF2/SOX9/VSIG1/GCNT3	13
BP	GO:0006096	glycolytic process	14/604	114/18862	1.68400654648197e-05	0.000766988436170423	0.000627048476956922	PFKP/ALDOA/ENO3/HIF1A/ALDOB/FBP1/GPD1/PFKFB3/ENO2/HK2/GCK/HKDC1/PKM/SLC2A6	14
BP	GO:0016101	diterpenoid metabolic process	14/604	114/18862	1.68400654648197e-05	0.000766988436170423	0.000627048476956922	ADH4/RDH16/APOA4/AKR1B15/GPC4/TTR/GPIHBP1/RBP2/AKR1B10/CYP2C8/CYP1A2/ADH1B/CYP3A4/CYP2S1	14
BP	GO:0006757	ATP generation from ADP	14/604	115/18862	1.86204073634575e-05	0.000839594168018299	0.000686407016703454	PFKP/ALDOA/ENO3/HIF1A/ALDOB/FBP1/GPD1/PFKFB3/ENO2/HK2/GCK/HKDC1/PKM/SLC2A6	14
BP	GO:0016052	carbohydrate catabolic process	19/604	197/18862	1.98538360408244e-05	0.000886346007010665	0.000724628804741709	PFKP/ALDOA/ENO3/HIF1A/ALDOB/FBP1/GPD1/PFKFB3/FUT4/TREH/ENO2/HK2/GCK/HKDC1/PKM/SLC2A6/GBA3/CHIT1/FUT6	19
BP	GO:0002237	response to molecule of bacterial origin	27/604	346/18862	2.04204135452569e-05	0.000902702398780034	0.000738000910582969	ICAM1/LDOC1/CXCL1/IL18/CXCL8/S100A8/TGFB1/S100A9/CYP1A2/PYCARD/LGALS9/REN/CXCL5/HAVCR2/MRC1/TREM2/ANKRD1/EPO/INAVA/S100A14/CXCL6/PTAFR/PTGES/PCK2/LY96/CD24/ADAM9	27
BP	GO:0070098	chemokine-mediated signaling pathway	12/604	88/18862	2.32344513376775e-05	0.00101712758331639	0.00083154878471688	CXCL1/HIF1A/CXCL8/CCL19/CCL20/CXCL5/CCL25/ROBO1/TREM2/STK39/CXCL6/TFF2	12
BP	GO:0002687	positive regulation of leukocyte migration	15/604	133/18862	2.38328149281101e-05	0.00103329002414278	0.000844762326702852	ICAM1/CXCL17/RAC2/TNFRSF18/CXCL8/CCL19/CCL20/PYCARD/LGALS9/TREM2/ITGA2/STK39/PLA2G7/S100A14/PTAFR	15
BP	GO:1903037	regulation of leukocyte cell-cell adhesion	26/604	330/18862	2.4561624458278e-05	0.00105474633030834	0.00086230384814927	SOX4/ICAM1/NCK2/TNFRSF21/PAG1/FOXJ1/IL18/LILRB4/PLA2G2D/CCL19/ALOX5/FUT4/CD44/PYCARD/LGALS9/HAVCR2/SYK/CCL25/PDCD1/EPO/SLC7A1/PTAFR/CCL28/LEF1/VTCN1/CD24	26
BP	GO:0046365	monosaccharide catabolic process	10/604	62/18862	2.52249142367417e-05	0.00107301073861763	0.000877235845651136	PFKP/ALDOA/ENO3/ALDOB/FUT4/ENO2/HK2/GCK/PKM/FUT6	10
BP	GO:0015908	fatty acid transport	16/604	150/18862	2.59210539900084e-05	0.00109231806019577	0.000893020472926801	GLS2/CYP4A11/THRSP/SNAP25/NMB/PLA2G2D/SLC2A1/ACSL4/MFSD2A/FABP4/SYK/FABP5/APBA1/PTGES/SLC27A5/CYP4F2	16
BP	GO:0120254	olefinic compound metabolic process	14/604	119/18862	2.75103852314214e-05	0.00114609071028505	0.000936982098357263	CYP4A11/CYP2A6/CYP2B6/BMP2/ALOX5/CYP2C8/CYP1A2/CYP2A13/CYP4A22/CYP2S1/CYP2C9/PTGES/CYP2A7/CYP4F2	14
BP	GO:0002063	chondrocyte development	7/604	29/18862	2.8156450313551e-05	0.00114609071028505	0.000936982098357263	COMP/RFLNA/SFRP2/CHST11/PTHLH/SULF1/SOX9	7
BP	GO:0010669	epithelial structure maintenance	7/604	29/18862	2.8156450313551e-05	0.00114609071028505	0.000936982098357263	TFF1/MUC6/INAVA/MUC13/TFF2/SOX9/VSIG1	7
BP	GO:0009135	purine nucleoside diphosphate metabolic process	15/604	135/18862	2.84679883681361e-05	0.00114609071028505	0.000936982098357263	PFKP/ALDOA/ENO3/HIF1A/ALDOB/FBP1/GPD1/PFKFB3/ENO2/HK2/ENTPD2/GCK/HKDC1/PKM/SLC2A6	15
BP	GO:0009179	purine ribonucleoside diphosphate metabolic process	15/604	135/18862	2.84679883681361e-05	0.00114609071028505	0.000936982098357263	PFKP/ALDOA/ENO3/HIF1A/ALDOB/FBP1/GPD1/PFKFB3/ENO2/HK2/ENTPD2/GCK/HKDC1/PKM/SLC2A6	15
BP	GO:0052547	regulation of peptidase activity	32/604	455/18862	2.91991769986528e-05	0.00115642086948092	0.000945427480692922	SPINT2/SPINK1/FBLN1/ITIH5/FETUB/PI3/CLDN4/CD109/PTTG1/SFRP2/PAPLN/S100A8/MICAL1/S100A9/CD44/ASPH/PYCARD/LGALS9/SPP2/SYK/PRR7/XDH/ROBO1/BIRC3/OPRPN/EGLN3/SPINT1/EFNA3/SERPINE2/RARRES1/WFDC2/MMP9	32
BP	GO:0046470	phosphatidylcholine metabolic process	12/604	90/18862	2.92375203195441e-05	0.00115642086948092	0.000945427480692922	APOA4/LPCAT4/PLA2G2D/GPLD1/MFSD2A/FABP5/ABCA3/LCAT/PLA2G7/CDS1/PLBD1/LPCAT1	12
BP	GO:0002446	neutrophil mediated immunity	34/604	499/18862	3.15977954626644e-05	0.00123890834557525	0.00101286480283982	ALDOA/CXCL1/SNAP25/OLFM4/CYBB/S100A8/TTR/CTSC/IMPDH1/ALOX5/S100A9/CD44/PYCARD/PLAU/ITGAV/SYK/CKAP4/DNASE1L3/ADGRE5/FABP5/ITGAM/UNC13D/S100P/LCN2/LYZ/TMC6/PKM/CXCL6/PTAFR/CHIT1/MNDA/LPCAT1/S100A11/MMP9	34
BP	GO:0042908	xenobiotic transport	8/604	40/18862	3.28055420643072e-05	0.00127517404455139	0.00104251368701637	ABCC1/NR1I2/SLC22A1/SLC6A6/SLC2A1/SLC6A13/ABCA8/ABCA3	8
BP	GO:0032944	regulation of mononuclear cell proliferation	20/604	223/18862	3.47945247008879e-05	0.00134092745193422	0.00109627013497534	NCK2/RAC2/TNFRSF21/CRP/FOXJ1/IL18/LILRB4/PLA2G2D/MZB1/CCL19/PYCARD/LGALS9/HAVCR2/SYK/EPO/SLC7A1/VTCN1/SLC39A10/CD24/MNDA	20
BP	GO:0046031	ADP metabolic process	14/604	122/18862	3.64376987011926e-05	0.00139235240206506	0.00113831240723975	PFKP/ALDOA/ENO3/HIF1A/ALDOB/FBP1/GPD1/PFKFB3/ENO2/HK2/GCK/HKDC1/PKM/SLC2A6	14
BP	GO:0009185	ribonucleoside diphosphate metabolic process	15/604	138/18862	3.69117386247529e-05	0.00139861369293286	0.00114343130175926	PFKP/ALDOA/ENO3/HIF1A/ALDOB/FBP1/GPD1/PFKFB3/ENO2/HK2/ENTPD2/GCK/HKDC1/PKM/SLC2A6	15
BP	GO:0001822	kidney development	23/604	280/18862	3.75111488603309e-05	0.00140948141842693	0.00115231616937613	SOX4/CYP4A11/NPNT/HOXB7/FOXJ1/CENPF/BMP2/HNF1B/REN/PROM1/GLIS2/LIF/CYP4A22/BICC1/JAG1/SULF1/TACSTD2/SOX9/CD24/ITGA3/PRKX/GCNT3/MMP9	23
BP	GO:0071248	cellular response to metal ion	18/604	189/18862	3.85921538692387e-05	0.00143811588261485	0.00117572616659481	SYT8/NQO1/SLC12A2/MT1X/CPNE7/CYBB/FBP1/ADCY1/CRHBP/GPLD1/CYP1A2/ECT2/FABP4/MT1A/ALOX5AP/MT1E/SYT13/MMP9	18
BP	GO:0003018	vascular process in circulatory system	21/604	245/18862	4.36508431693873e-05	0.00161329222828498	0.00131894092130452	COMP/ICAM1/CRP/RGS2/SLC12A2/ABCC1/SLC22A1/SLC6A6/SLC38A1/TGFB1/SLC2A1/MFSD2A/KEL/SLC6A13/ADRA2C/FABP5/DBH/SLC7A1/PTAFR/SLC1A5/C2CD4A	21
BP	GO:0016051	carbohydrate biosynthetic process	19/604	209/18862	4.51113818239487e-05	0.00165034634857764	0.00134923437632779	B3GNT3/ALDOA/ENO3/GYS2/GNMT/ALDOB/FBP1/GPD1/TGFB1/SLC2A1/TKT/ENO2/CHST11/B3GNT7/CSGALNACT1/GCK/G6PD/PTAFR/PCK2	19
BP	GO:0034308	primary alcohol metabolic process	12/604	94/18862	4.53854396149096e-05	0.00165034634857764	0.00134923437632779	ADH4/RDH16/AKR1B15/GPD1/BMP2/TTR/AKR1B10/CYP2C8/CYP1A2/ADH1B/ACSS1/CYP3A4	12
BP	GO:0002283	neutrophil activation involved in immune response	33/604	488/18862	4.7786257441561e-05	0.0017231015571352	0.00140871512018944	ALDOA/CXCL1/SNAP25/OLFM4/CYBB/S100A8/TTR/CTSC/IMPDH1/ALOX5/S100A9/CD44/PYCARD/PLAU/ITGAV/SYK/CKAP4/DNASE1L3/ADGRE5/FABP5/ITGAM/UNC13D/S100P/LCN2/LYZ/TMC6/PKM/PTAFR/CHIT1/MNDA/LPCAT1/S100A11/MMP9	33
BP	GO:0006006	glucose metabolic process	19/604	210/18862	4.81505425147561e-05	0.0017231015571352	0.00140871512018944	PFKP/ALDOA/ENO3/DCXR/GNMT/ALDOB/FBP1/GPD1/GPLD1/ENO2/PHLDA2/HK2/GCGR/FABP5/GCK/G6PD/PKM/PDK4/PCK2	19
BP	GO:0032943	mononuclear cell proliferation	23/604	285/18862	4.93758554068086e-05	0.00175303726007323	0.00143318894019597	NCK2/RAC2/TNFRSF21/CRP/FOXJ1/IL18/LILRB4/PLA2G2D/MZB1/CCL19/PYCARD/LGALS9/CD79A/HAVCR2/SYK/EPO/ELF4/SLC7A1/LEF1/VTCN1/SLC39A10/CD24/MNDA	23
BP	GO:0052548	regulation of endopeptidase activity	30/604	426/18862	5.0333157147419e-05	0.00176379014624804	0.00144197992136444	SPINT2/SPINK1/ITIH5/FETUB/PI3/CD109/PTTG1/SFRP2/PAPLN/S100A8/MICAL1/S100A9/CD44/ASPH/PYCARD/LGALS9/SPP2/SYK/PRR7/XDH/ROBO1/BIRC3/OPRPN/EGLN3/SPINT1/EFNA3/SERPINE2/RARRES1/WFDC2/MMP9	30
BP	GO:0032602	chemokine production	12/604	95/18862	5.04610620683072e-05	0.00176379014624804	0.00144197992136444	HIF1A/IL18/LILRB4/S100A8/S100A9/PYCARD/LGALS9/HAVCR2/SYK/TREM2/CXCL6/POSTN	12
BP	GO:0032496	response to lipopolysaccharide	25/604	326/18862	5.45540326770973e-05	0.00189218564108486	0.00154694916951575	ICAM1/LDOC1/CXCL1/IL18/CXCL8/S100A8/TGFB1/S100A9/CYP1A2/PYCARD/LGALS9/REN/CXCL5/HAVCR2/MRC1/TREM2/ANKRD1/EPO/S100A14/CXCL6/PTAFR/PTGES/PCK2/LY96/ADAM9	25
BP	GO:0006720	isoprenoid metabolic process	15/604	143/18862	5.59330992999575e-05	0.00192520873850006	0.00157394707712697	ADH4/RDH16/APOA4/AKR1B15/GPC4/TTR/GPIHBP1/RBP2/AKR1B10/CYP2C8/CYP1A2/ADH1B/CYP3A4/CYP2S1/CYP2C9	15
BP	GO:0072001	renal system development	23/604	288/18862	5.80134725139214e-05	0.00198168748155509	0.00162012105856262	SOX4/CYP4A11/NPNT/HOXB7/FOXJ1/CENPF/BMP2/HNF1B/REN/PROM1/GLIS2/LIF/CYP4A22/BICC1/JAG1/SULF1/TACSTD2/SOX9/CD24/ITGA3/PRKX/GCNT3/MMP9	23
BP	GO:0008202	steroid metabolic process	25/604	329/18862	6.32744677599281e-05	0.00214514718142493	0.00175375691408997	CYP2A6/RDH16/APOA4/OSBPL3/CYP39A1/AKR1B15/CYP3A43/CFTR/CYP2B6/NR1I2/ACADL/BMP2/VLDLR/CYP8B1/CYP2C8/CYP1A2/SPP1/AKR1D1/SEC14L2/LCAT/CYP3A4/CYP7A1/G6PD/CYP2C9/SLC27A5	25
BP	GO:0046456	icosanoid biosynthetic process	9/604	56/18862	6.588992265906e-05	0.0022007234168126	0.00179919305381698	CYP4A11/ALOX5/CYP2C8/SYK/FABP5/ALOX5AP/CYP4A22/CYP2C9/PTGES	9
BP	GO:0060135	maternal process involved in female pregnancy	9/604	56/18862	6.588992265906e-05	0.0022007234168126	0.00179919305381698	MMP7/RGS2/LGALS9/SPP1/HAVCR2/LIF/STC2/DSG2/ITGA3	9
BP	GO:0006575	cellular modified amino acid metabolic process	18/604	198/18862	7.10515204036465e-05	0.0023556713639709	0.00192587015830936	PRODH/VNN2/DMGDH/GNMT/LPCAT4/ACADL/PLA2G2D/CLIC1/MFSD2A/BBOX1/MTHFD1L/CLIC3/DUOXA2/FOLR1/SLC6A8/G6PD/DUOX2/BHMT	18
BP	GO:0070661	leukocyte proliferation	24/604	312/18862	7.2907249527844e-05	0.00239955319796386	0.00196174558468313	NCK2/RAC2/TNFRSF21/CRP/FOXJ1/IL18/LILRB4/PLA2G2D/MZB1/CCL19/PYCARD/LGALS9/CD79A/HAVCR2/SYK/TREM2/EPO/ELF4/SLC7A1/LEF1/VTCN1/SLC39A10/CD24/MNDA	24
BP	GO:0010810	regulation of cell-substrate adhesion	19/604	218/18862	7.9792204951689e-05	0.00260712356613888	0.0021314439492053	NPNT/RAC2/FZD7/LIMCH1/FBLN1/OLFM4/CARMIL1/DDR1/PLAU/CCL25/MMP12/UNC13D/MELTF/JAG1/TACSTD2/AGR2/CCL28/ITGA3/POSTN	19
BP	GO:0051047	positive regulation of secretion	23/604	295/18862	8.36375507352888e-05	0.00271310587241307	0.00221808938034821	SOX4/CYP4A11/SLC12A2/CFTR/HIF1A/NMB/S100A8/BMP2/TGFB1/ACSL4/GPLD1/SPP1/SYK/ITGAM/TREM2/UNC13D/ANKRD1/GCK/PTAFR/PTGES/PCK2/ADAM9/CYP4F2	23
BP	GO:0006165	nucleoside diphosphate phosphorylation	14/604	132/18862	8.70794779860934e-05	0.00280458118742354	0.00229287467599473	PFKP/ALDOA/ENO3/HIF1A/ALDOB/FBP1/GPD1/PFKFB3/ENO2/HK2/GCK/HKDC1/PKM/SLC2A6	14
BP	GO:0046939	nucleotide phosphorylation	14/604	133/18862	9.45202618752678e-05	0.00302263731060697	0.00247114562961693	PFKP/ALDOA/ENO3/HIF1A/ALDOB/FBP1/GPD1/PFKFB3/ENO2/HK2/GCK/HKDC1/PKM/SLC2A6	14
BP	GO:0050670	regulation of lymphocyte proliferation	19/604	221/18862	9.57336344557912e-05	0.00303987998423354	0.0024852423118175	NCK2/RAC2/TNFRSF21/FOXJ1/IL18/LILRB4/PLA2G2D/MZB1/CCL19/PYCARD/LGALS9/HAVCR2/SYK/EPO/SLC7A1/VTCN1/SLC39A10/CD24/MNDA	19
BP	GO:0043312	neutrophil degranulation	32/604	485/18862	9.83593021581745e-05	0.00310141324077768	0.00253554859151952	ALDOA/CXCL1/SNAP25/OLFM4/CYBB/S100A8/TTR/CTSC/IMPDH1/ALOX5/S100A9/CD44/PYCARD/PLAU/ITGAV/SYK/CKAP4/ADGRE5/FABP5/ITGAM/UNC13D/S100P/LCN2/LYZ/TMC6/PKM/PTAFR/CHIT1/MNDA/LPCAT1/S100A11/MMP9	32
BP	GO:0031589	cell-substrate adhesion	26/604	359/18862	0.000100320890712306	0.00311865832861884	0.00254964724745203	NPNT/RAC2/FZD7/LIMCH1/FBLN1/OLFM4/ITGB4/CARMIL1/TYRO3/DDR1/CD44/PLAU/ITGAV/CCL25/MMP12/UNC13D/ITGA2/MELTF/JAG1/TACSTD2/AGR2/CCL28/ITGA3/ADAM9/PRKX/POSTN	26
BP	GO:0150104	transport across blood-brain barrier	11/604	87/18862	0.000102233592746348	0.00311865832861884	0.00254964724745203	SLC12A2/ABCC1/SLC22A1/SLC6A6/SLC38A1/SLC2A1/MFSD2A/SLC6A13/FABP5/SLC7A1/SLC1A5	11
BP	GO:0006633	fatty acid biosynthetic process	16/604	168/18862	0.000102528081072988	0.00311865832861884	0.00254964724745203	APOA4/ACADL/SCD5/ALOX5/CYP2C8/CYP1A2/ACSM5/FABP5/ELOVL7/ACSS1/CYP3A4/CYP7A1/CYP2C9/PTGES/PDK4/ACSM2A	16
BP	GO:0042129	regulation of T cell proliferation	16/604	168/18862	0.000102528081072988	0.00311865832861884	0.00254964724745203	NCK2/RAC2/TNFRSF21/FOXJ1/IL18/LILRB4/PLA2G2D/CCL19/PYCARD/LGALS9/HAVCR2/SYK/EPO/SLC7A1/VTCN1/CD24	16
BP	GO:0042554	superoxide anion generation	7/604	35/18862	0.000102677459339851	0.00311865832861884	0.00254964724745203	NCF2/CRP/CYBB/TGFB1/SYK/ITGAM/DUOX2	7
BP	GO:0070663	regulation of leukocyte proliferation	20/604	241/18862	0.000103056130176138	0.00311865832861884	0.00254964724745203	NCK2/RAC2/TNFRSF21/CRP/FOXJ1/IL18/LILRB4/PLA2G2D/MZB1/CCL19/PYCARD/LGALS9/HAVCR2/SYK/EPO/SLC7A1/VTCN1/SLC39A10/CD24/MNDA	20
BP	GO:0002685	regulation of leukocyte migration	18/604	205/18862	0.00011104507348025	0.00333263751404918	0.00272458511613037	ICAM1/CXCL17/RAC2/TNFRSF18/CXCL8/CCL19/CCL20/FUT4/PYCARD/LGALS9/CCL25/TREM2/ITGA2/STK39/PLA2G7/S100A14/PTAFR/CCL28	18
BP	GO:0072593	reactive oxygen species metabolic process	22/604	281/18862	0.000111605292663878	0.00333263751404918	0.00272458511613037	GLS2/ICAM1/RAC2/NCF2/APOA4/CRP/NQO1/HIF1A/CYBB/ALOX5/TGFB1/CYP1A2/HK2/SYK/XDH/ITGAM/DUOXA2/PAGE4/INAVA/G6PD/DUOX2/PDK4	22
BP	GO:0010232	vascular transport	11/604	88/18862	0.000113519184376158	0.00334547713955619	0.00273508210309808	SLC12A2/ABCC1/SLC22A1/SLC6A6/SLC38A1/SLC2A1/MFSD2A/SLC6A13/FABP5/SLC7A1/SLC1A5	11
BP	GO:0060993	kidney morphogenesis	11/604	88/18862	0.000113519184376158	0.00334547713955619	0.00273508210309808	SOX4/NPNT/HOXB7/FOXJ1/BMP2/HNF1B/LIF/TACSTD2/SOX9/PRKX/GCNT3	11
BP	GO:0046651	lymphocyte proliferation	22/604	282/18862	0.000117502668723847	0.00344038657971315	0.00281267495468839	NCK2/RAC2/TNFRSF21/FOXJ1/IL18/LILRB4/PLA2G2D/MZB1/CCL19/PYCARD/LGALS9/CD79A/HAVCR2/SYK/EPO/ELF4/SLC7A1/LEF1/VTCN1/SLC39A10/CD24/MNDA	22
BP	GO:0034754	cellular hormone metabolic process	14/604	136/18862	0.000120254588257828	0.00349824476422287	0.0028599766932354	ADH4/RDH16/AKR1B15/BMP2/TTR/AKR1B10/CYP2C8/CYP1A2/SPP1/AKR1D1/ADH1B/CYP3A4/CYP2S1/CYP2C9	14
BP	GO:0006805	xenobiotic metabolic process	13/604	120/18862	0.000124433027000397	0.00359659306887687	0.0029403809754075	CYP2A6/NQO1/CYP2B6/NR1I2/CYP2C8/CYP1A2/CYP2A13/GLYAT/NAT2/CYP3A4/CYP2S1/CYP2C9/CYP2A7	13
BP	GO:0016266	O-glycan processing	9/604	61/18862	0.000130852223805113	0.00375804252953666	0.00307237336751932	B3GNT3/MUC1/ST6GALNAC4/B3GNT7/CHST4/MUC6/MUC13/B3GNT5/GCNT3	9
BP	GO:0009064	glutamine family amino acid metabolic process	10/604	75/18862	0.00013397067435955	0.00382325171321021	0.003125684887456	GLS2/DAO/PRODH/UROC1/ASNS/PYCR1/TAT/AADAT/SLC7A7/GLYATL1	10
BP	GO:0050727	regulation of inflammatory response	26/604	366/18862	0.000136953759274119	0.00388380189035852	0.0031751874543394	CXCL17/OSMR/ABCC1/IL18/SPHK1/TYRO3/S100A8/CTSC/PLA2G2D/ALOX5/S100A9/PYCARD/KLKB1/FABP4/DNASE1L3/BIRC3/TREM2/ITGA2/STK39/DUOXA2/PLA2G7/MAPK13/MACIR/PTGES/C2CD4A/MMP9	26
BP	GO:0006706	steroid catabolic process	6/604	26/18862	0.0001400499701561	0.0039467832214616	0.00322667760188594	CYP39A1/CYP1A2/SPP1/AKR1D1/CYP3A4/CYP7A1	6
BP	GO:0009132	nucleoside diphosphate metabolic process	15/604	156/18862	0.00015043488149594	0.00418710420163699	0.00342315110460546	PFKP/ALDOA/ENO3/HIF1A/ALDOB/FBP1/GPD1/PFKFB3/ENO2/HK2/ENTPD2/GCK/HKDC1/PKM/SLC2A6	15
BP	GO:0030856	regulation of epithelial cell differentiation	15/604	156/18862	0.00015043488149594	0.00418710420163699	0.00342315110460546	FOXJ1/CD109/ESRP1/TMEM100/PROM1/XDH/LIF/JAG1/MYCL/TRIM16/CTSV/SOX9/CD24/PRKX/MMP9	15
BP	GO:0071621	granulocyte chemotaxis	13/604	124/18862	0.000173503518375112	0.00479955438253608	0.00392385741911297	CXCL17/RAC2/CXCL1/CXCL8/S100A8/CCL19/CCL20/S100A9/CXCL5/SYK/CCL25/S100A14/CXCL6	13
BP	GO:0006882	cellular zinc ion homeostasis	7/604	38/18862	0.000177316524236931	0.00487512321819708	0.00398563843310483	SLC39A4/MT1X/S100A8/S100A9/MT1A/MT1E/SLC39A10	7
BP	GO:0042098	T cell proliferation	17/604	195/18862	0.000186121057204158	0.00504828519723812	0.00412720635004328	NCK2/RAC2/TNFRSF21/FOXJ1/IL18/LILRB4/PLA2G2D/CCL19/PYCARD/LGALS9/HAVCR2/SYK/EPO/ELF4/SLC7A1/VTCN1/CD24	17
BP	GO:0030388	fructose 1,6-bisphosphate metabolic process	4/604	10/18862	0.000187424563776451	0.00504828519723812	0.00412720635004328	PFKP/ALDOA/ALDOB/FBP1	4
BP	GO:0071466	cellular response to xenobiotic stimulus	13/604	125/18862	0.000188093127774674	0.00504828519723812	0.00412720635004328	CYP2A6/NQO1/CYP2B6/NR1I2/CYP2C8/CYP1A2/CYP2A13/GLYAT/NAT2/CYP3A4/CYP2S1/CYP2C9/CYP2A7	13
BP	GO:0072175	epithelial tube formation	13/604	125/18862	0.000188093127774674	0.00504828519723812	0.00412720635004328	SOX4/TEAD2/SPINT2/CTHRC1/TRIM71/HIF1A/SFRP2/TGFB1/MTHFD1L/TCAP/FOLR1/SPINT1/SOX9	13
BP	GO:0097305	response to alcohol	19/604	233/18862	0.000191197956685787	0.00510125199228528	0.00417050915175101	ICAM1/NQO1/RGS2/CFTR/CYBB/ADCY1/S100A8/CRHBP/CCL19/TGFB1/CYP8B1/GPLD1/DBH/GRAMD1A/CYP7A1/G6PD/SLC10A1/GRAMD1B/CA3	19
BP	GO:2000696	regulation of epithelial cell differentiation involved in kidney development	5/604	18/18862	0.000200618509928714	0.0052962765408347	0.00432995072918563	PROM1/LIF/CD24/PRKX/MMP9	5
BP	GO:0015718	monocarboxylic acid transport	16/604	178/18862	0.000201155073050141	0.0052962765408347	0.00432995072918563	GLS2/SLC16A3/SLC12A2/SNAP25/NMB/SLC51A/PLA2G2D/SLC6A13/SYK/CYP7A1/SLC6A8/APBA1/SLC10A1/PTGES/SLC27A5/SLC1A5	16
BP	GO:1903039	positive regulation of leukocyte cell-cell adhesion	19/604	234/18862	0.000202031396101922	0.0052962765408347	0.00432995072918563	SOX4/ICAM1/NCK2/IL18/LILRB4/CCL19/ALOX5/FUT4/CD44/PYCARD/LGALS9/HAVCR2/SYK/PDCD1/EPO/SLC7A1/PTAFR/LEF1/CD24	19
BP	GO:0071241	cellular response to inorganic substance	18/604	216/18862	0.000214061896261964	0.00557922017482772	0.00456127022031882	SYT8/NQO1/SLC12A2/MT1X/CPNE7/CYBB/FBP1/ADCY1/CRHBP/GPLD1/CYP1A2/ECT2/FABP4/MT1A/ALOX5AP/MT1E/SYT13/MMP9	18
BP	GO:0006790	sulfur compound metabolic process	26/604	378/18862	0.000228121859157673	0.00590195852425101	0.00482512372959976	B3GNT3/AASS/GNMT/CHST3/SULT1C2/CTH/SCD5/MICAL1/CHST2/ACSL4/CLIC1/AADAT/PDP1/GLYAT/ACSM5/CHST11/B3GNT7/CHST4/ELOVL7/CSGALNACT1/ACSS1/CLIC3/G6PD/PDK4/ACSM2A/BHMT	26
BP	GO:0002886	regulation of myeloid leukocyte mediated immunity	8/604	52/18862	0.000229062484307813	0.00590195852425101	0.00482512372959976	RAC2/LGALS9/SYK/DNASE1L3/ITGAM/UNC13D/CXCL6/PTAFR	8
BP	GO:0055069	zinc ion homeostasis	7/604	40/18862	0.000247828365969841	0.00632903623175273	0.00517427948397896	SLC39A4/MT1X/S100A8/S100A9/MT1A/MT1E/SLC39A10	7
BP	GO:0001841	neural tube formation	11/604	96/18862	0.000248445201379515	0.00632903623175273	0.00517427948397896	SOX4/TEAD2/SPINT2/CTHRC1/TRIM71/HIF1A/SFRP2/TGFB1/MTHFD1L/FOLR1/SPINT1	11
BP	GO:0022617	extracellular matrix disassembly	10/604	81/18862	0.000255726611353957	0.00647792859884828	0.00529600587203761	MMP7/MMP1/DDR1/TGFB1/CD44/KLKB1/MMP12/MELTF/CTSV/MMP9	10
BP	GO:0070989	oxidative demethylation	5/604	19/18862	0.000265131784508452	0.00667064848318569	0.00545356328001688	CYP3A43/CYP2C8/CYP1A2/CYP3A4/CYP2C9	5
BP	GO:0070723	response to cholesterol	6/604	29/18862	0.000266293352622183	0.00667064848318569	0.00545356328001688	TGFB1/CYP8B1/GPLD1/GRAMD1A/CYP7A1/GRAMD1B	6
BP	GO:0046364	monosaccharide biosynthetic process	11/604	97/18862	0.000272279944786271	0.00678292967426131	0.00554535834045665	ALDOA/ENO3/GNMT/ALDOB/FBP1/GPD1/TKT/ENO2/GCK/G6PD/PCK2	11
BP	GO:0001655	urogenital system development	23/604	320/18862	0.000276995144489714	0.00686247860716549	0.00561039326780207	SOX4/CYP4A11/NPNT/HOXB7/FOXJ1/CENPF/BMP2/HNF1B/REN/PROM1/GLIS2/LIF/CYP4A22/BICC1/JAG1/SULF1/TACSTD2/SOX9/CD24/ITGA3/PRKX/GCNT3/MMP9	23
BP	GO:0001838	embryonic epithelial tube formation	12/604	114/18862	0.000294085131930861	0.00724606480806695	0.00592399270648188	SOX4/TEAD2/SPINT2/CTHRC1/TRIM71/HIF1A/SFRP2/TGFB1/MTHFD1L/FOLR1/SPINT1/SOX9	12
BP	GO:0009410	response to xenobiotic stimulus	13/604	131/18862	0.000299669079420029	0.00734352108209192	0.00600366771240814	CYP2A6/NQO1/CYP2B6/NR1I2/CYP2C8/CYP1A2/CYP2A13/GLYAT/NAT2/CYP3A4/CYP2S1/CYP2C9/CYP2A7	13
BP	GO:0042402	cellular biogenic amine catabolic process	6/604	30/18862	0.000323937201366381	0.00789531265384331	0.00645478281186382	DMGDH/SMOX/AADAT/DBH/HAAO/BHMT	6
BP	GO:0009074	aromatic amino acid family catabolic process	5/604	20/18862	0.000344250903711772	0.00834530819804504	0.00682267495641553	TAT/AADAT/HPD/IL4I1/HAAO	5
BP	GO:0060326	cell chemotaxis	22/604	306/18862	0.000371674201488927	0.00892386947098564	0.00729567552319728	CXCL17/RAC2/SLC12A2/CXCL1/ABCC1/CXCL8/S100A8/CCL19/ALOX5/CCL20/S100A9/LGALS9/CXCL5/SYK/CCL25/LOX/STK39/PLA2G7/S100A14/CXCL6/CCL28/LEF1	22
BP	GO:0030595	leukocyte chemotaxis	18/604	226/18862	0.000372075285106521	0.00892386947098564	0.00729567552319728	CXCL17/RAC2/SLC12A2/CXCL1/CXCL8/S100A8/CCL19/ALOX5/CCL20/S100A9/LGALS9/CXCL5/SYK/CCL25/STK39/PLA2G7/S100A14/CXCL6	18
BP	GO:0006801	superoxide metabolic process	9/604	70/18862	0.000380224463693736	0.00907106934812198	0.00741601822253112	NCF2/APOA4/CRP/NQO1/CYBB/TGFB1/SYK/ITGAM/DUOX2	9
BP	GO:0022408	negative regulation of cell-cell adhesion	16/604	189/18862	0.000396348234172354	0.00940596940991129	0.00768981449347138	SPINT2/TNFRSF21/PAG1/FOXJ1/LILRB4/BMP2/PLA2G2D/TGFB1/LGALS9/HAVCR2/CCL25/EPCAM/JAG1/CCL28/VTCN1/SERPINE2	16
BP	GO:0042593	glucose homeostasis	18/604	229/18862	0.000435900393160049	0.010290444359993	0.00841291362274175	SOX4/ICAM1/CFTR/HIF1A/NMB/ALOX5/BACE2/GPLD1/HK2/GCGR/FABP5/DBH/GCK/HKDC1/CYP7A1/PDK4/PCK2/ACSM2A	18
BP	GO:0033500	carbohydrate homeostasis	18/604	230/18862	0.000459182203339502	0.0106804331331306	0.0087317474599861	SOX4/ICAM1/CFTR/HIF1A/NMB/ALOX5/BACE2/GPLD1/HK2/GCGR/FABP5/DBH/GCK/HKDC1/CYP7A1/PDK4/PCK2/ACSM2A	18
BP	GO:0098657	import into cell	18/604	230/18862	0.000459182203339502	0.0106804331331306	0.0087317474599861	WNK2/SLC39A4/RGS2/SLC12A2/SNAP25/SLC22A1/SLC6A6/SLC38A1/SLC2A1/SLC6A13/FXYD2/TREM2/FOLR1/SLC7A1/CACNG4/SLC39A10/SLC27A5/SLC1A5	18
BP	GO:0030593	neutrophil chemotaxis	11/604	103/18862	0.0004595262869433	0.0106804331331306	0.0087317474599861	RAC2/CXCL1/CXCL8/S100A8/CCL19/CCL20/S100A9/CXCL5/SYK/CCL25/CXCL6	11
BP	GO:0009072	aromatic amino acid family metabolic process	6/604	32/18862	0.000468233453382311	0.0107631866977025	0.00879940232175513	TAT/AADAT/HPD/TTC36/IL4I1/HAAO	6
BP	GO:0009310	amine catabolic process	6/604	32/18862	0.000468233453382311	0.0107631866977025	0.00879940232175513	DMGDH/SMOX/AADAT/DBH/HAAO/BHMT	6
BP	GO:0015909	long-chain fatty acid transport	9/604	72/18862	0.000470247899633487	0.0107631866977025	0.00879940232175513	THRSP/NMB/PLA2G2D/SLC2A1/MFSD2A/FABP4/SYK/FABP5/SLC27A5	9
BP	GO:1903532	positive regulation of secretion by cell	20/604	271/18862	0.00048557810212557	0.0110579376893141	0.0090403748731725	SOX4/SLC12A2/CFTR/HIF1A/NMB/BMP2/TGFB1/ACSL4/GPLD1/SPP1/SYK/ITGAM/TREM2/UNC13D/ANKRD1/GCK/PTAFR/PTGES/PCK2/ADAM9	20
BP	GO:0061005	cell differentiation involved in kidney development	8/604	58/18862	0.00049315544445125	0.0111481159027894	0.00911409972839548	FOXJ1/PROM1/GLIS2/LIF/JAG1/CD24/PRKX/MMP9	8
BP	GO:0072006	nephron development	13/604	138/18862	0.000496955266458343	0.0111481159027894	0.00911409972839548	NPNT/HOXB7/FOXJ1/BMP2/HNF1B/PROM1/LIF/JAG1/SULF1/TACSTD2/SOX9/CD24/ITGA3	13
BP	GO:0098754	detoxification	13/604	138/18862	0.000496955266458343	0.0111481159027894	0.00911409972839548	ADH4/TXNRD1/APOA4/NQO1/MT1X/GPX2/S100A9/AKR1B10/MT1A/ALOX5AP/MT1E/DUOX2/PTGES	13
BP	GO:0014020	primary neural tube formation	10/604	88/18862	0.000503231133894824	0.0111776807031121	0.00913827031838048	TEAD2/SPINT2/CTHRC1/TRIM71/HIF1A/SFRP2/TGFB1/MTHFD1L/FOLR1/SPINT1	10
BP	GO:0072080	nephron tubule development	10/604	88/18862	0.000503231133894824	0.0111776807031121	0.00913827031838048	NPNT/HOXB7/BMP2/HNF1B/PROM1/LIF/JAG1/TACSTD2/SOX9/CD24	10
BP	GO:0048771	tissue remodeling	15/604	175/18862	0.000522831717493899	0.0115561186969607	0.00944766085997748	TNFRSF11B/RAC2/CTHRC1/HIF1A/IL18/TGFB1/SPP1/SPP2/P3H4/SYK/LIF/DBH/JAG1/PDK4/ELF3	15
BP	GO:0060249	anatomical structure homeostasis	29/604	466/18862	0.000538417997541691	0.0118060445543435	0.00965198679350331	TNFRSF11B/RAC2/ALDOA/SLC12A2/HIF1A/USH1C/IGKC/TYRO3/SLC2A1/MFSD2A/TFF1/SPP1/PROM1/SYK/OPRPN/LOX/MUC6/ABCA3/STK39/LYZ/INAVA/PKIB/MUC13/TFF2/PDK4/HAAO/SOX9/LPCAT1/VSIG1	29
BP	GO:0006637	acyl-CoA metabolic process	11/604	105/18862	0.000541994061377049	0.0118060445543435	0.00965198679350331	AASS/SCD5/ACSL4/AADAT/PDP1/GLYAT/ACSM5/ELOVL7/ACSS1/PDK4/ACSM2A	11
BP	GO:0035383	thioester metabolic process	11/604	105/18862	0.000541994061377049	0.0118060445543435	0.00965198679350331	AASS/SCD5/ACSL4/AADAT/PDP1/GLYAT/ACSM5/ELOVL7/ACSS1/PDK4/ACSM2A	11
BP	GO:0016331	morphogenesis of embryonic epithelium	13/604	140/18862	0.000570301022601321	0.0123037670378438	0.0100588979156375	SOX4/TEAD2/SPINT2/CTHRC1/TRIM71/HIF1A/SFRP2/TGFB1/MTHFD1L/FOLR1/SULF1/SPINT1/SOX9	13
BP	GO:0035148	tube formation	13/604	140/18862	0.000570301022601321	0.0123037670378438	0.0100588979156375	SOX4/TEAD2/SPINT2/CTHRC1/TRIM71/HIF1A/SFRP2/TGFB1/MTHFD1L/TCAP/FOLR1/SPINT1/SOX9	13
BP	GO:0072009	nephron epithelium development	11/604	106/18862	0.000587648926435692	0.0125105113515857	0.0102279209425017	NPNT/HOXB7/FOXJ1/BMP2/HNF1B/PROM1/LIF/JAG1/TACSTD2/SOX9/CD24	11
BP	GO:0042659	regulation of cell fate specification	4/604	13/18862	0.000590982239496063	0.0125105113515857	0.0102279209425017	FZD7/SFRP2/ESRP1/DKK1	4
BP	GO:0070486	leukocyte aggregation	4/604	13/18862	0.000590982239496063	0.0125105113515857	0.0102279209425017	RAC2/S100A8/S100A9/CD44	4
BP	GO:1903236	regulation of leukocyte tethering or rolling	4/604	13/18862	0.000590982239496063	0.0125105113515857	0.0102279209425017	FUT4/CCL25/PTAFR/CCL28	4
BP	GO:0061326	renal tubule development	10/604	90/18862	0.000602463362759261	0.0126939593583248	0.0103778981622377	NPNT/HOXB7/BMP2/HNF1B/PROM1/LIF/JAG1/TACSTD2/SOX9/CD24	10
BP	GO:0016042	lipid catabolic process	23/604	340/18862	0.000647373675275592	0.0135767809386867	0.0110996455853862	CYP4A11/HAO2/APOA4/CYP39A1/NCEH1/SPHK1/ACADL/PLA2G2D/AKR1B10/GPLD1/MFSD2A/CYP1A2/SPP1/FABP4/AKR1D1/FABP5/CYP3A4/PLA2G7/CYP7A1/GBA3/PCK2/PLBD1/CYP4F2	23
BP	GO:0036314	response to sterol	6/604	34/18862	0.000658213592508293	0.0137402087436106	0.0112332553653219	TGFB1/CYP8B1/GPLD1/GRAMD1A/CYP7A1/GRAMD1B	6
BP	GO:0034612	response to tumor necrosis factor	22/604	320/18862	0.000679654112096192	0.0140576164745034	0.0114927508477106	ICAM1/NPNT/TNFRSF11B/TNFRSF21/TNFRSF18/SPHK1/CXCL8/GPD1/CRHBP/CCL19/LTB/CCL20/PYCARD/FABP4/SYK/CCL25/BIRC3/ANKRD1/PCK2/UBD/ADAM9/POSTN	22
BP	GO:0070371	ERK1 and ERK2 cascade	22/604	320/18862	0.000679654112096192	0.0140576164745034	0.0114927508477106	ICAM1/NPNT/WNK2/DUSP9/FBLN1/SEMA6A/NECAB2/BMP2/CCL19/CCL20/TGFB1/CD44/PYCARD/LGALS9/HAVCR2/ITGAV/SYK/LIF/CCL25/TREM2/EPO/SOX9	22
BP	GO:0016054	organic acid catabolic process	19/604	258/18862	0.000682949063244857	0.0140612663295482	0.0114957347728118	GLS2/CYP4A11/DAO/PRODH/UROC1/HAO2/DCXR/AASS/CTH/ACADL/TAT/MFSD2A/AADAT/AKR1D1/HPD/IL4I1/PCK2/HAAO/CYP4F2	19
BP	GO:0031639	plasminogen activation	5/604	23/18862	0.000690054957890581	0.0141429900233119	0.0115625476676211	KLKB1/PLAU/MELTF/SERPINE2/CLEC3B	5
BP	GO:0033628	regulation of cell adhesion mediated by integrin	7/604	48/18862	0.000784655366026456	0.0159369866910509	0.0130292228156693	TESC/SFRP2/PLAU/SYK/LIF/MUC1/ADAM9	7
BP	GO:0035850	epithelial cell differentiation involved in kidney development	7/604	48/18862	0.000784655366026456	0.0159369866910509	0.0130292228156693	FOXJ1/PROM1/LIF/JAG1/CD24/PRKX/MMP9	7
BP	GO:0010771	negative regulation of cell morphogenesis involved in differentiation	4/604	14/18862	0.000806518373094853	0.0162347827869852	0.0132726848805365	FBLN1/MELTF/TACSTD2/POSTN	4
BP	GO:1900025	negative regulation of substrate adhesion-dependent cell spreading	4/604	14/18862	0.000806518373094853	0.0162347827869852	0.0132726848805365	FBLN1/MELTF/TACSTD2/POSTN	4
BP	GO:0046395	carboxylic acid catabolic process	18/604	243/18862	0.000874739703050365	0.0174075210334277	0.0142314525706631	GLS2/CYP4A11/DAO/PRODH/UROC1/HAO2/DCXR/AASS/ACADL/TAT/MFSD2A/AADAT/AKR1D1/HPD/IL4I1/PCK2/HAAO/CYP4F2	18
BP	GO:0007584	response to nutrient	14/604	165/18862	0.000876360007670902	0.0174075210334277	0.0142314525706631	TNFRSF11B/NQO1/CYBB/SFRP2/ACSL4/SPP1/GCGR/ITGA2/EPO/FOLR1/STC2/PKM/CCL28/POSTN	14
BP	GO:0016125	sterol metabolic process	14/604	165/18862	0.000876360007670902	0.0174075210334277	0.0142314525706631	APOA4/CYP39A1/CFTR/ACADL/VLDLR/CYP8B1/CYP1A2/AKR1D1/SEC14L2/LCAT/CYP3A4/CYP7A1/G6PD/CYP2C9	14
BP	GO:0006691	leukotriene metabolic process	6/604	36/18862	0.000902987788546752	0.0178577716603391	0.0145995532571132	CYP4A11/ABCC1/ALOX5/SYK/ALOX5AP/CYP4F2	6
BP	GO:0051216	cartilage development	15/604	185/18862	0.00093002770840129	0.0183122049658577	0.0149710734765402	COMP/RFLNA/HIF1A/PITX1/SFRP2/BMP2/TGFB1/GPLD1/CD44/CHST11/MATN3/CSGALNACT1/PTHLH/SULF1/SOX9	15
BP	GO:0010951	negative regulation of endopeptidase activity	18/604	245/18862	0.000961077049130802	0.0187749567776399	0.015349394459104	SPINT2/SPINK1/ITIH5/FETUB/PI3/CD109/PTTG1/SFRP2/PAPLN/MICAL1/CD44/SPP2/OPRPN/SPINT1/SERPINE2/RARRES1/WFDC2/MMP9	18
BP	GO:0097530	granulocyte migration	13/604	148/18862	0.000961857399785941	0.0187749567776399	0.015349394459104	CXCL17/RAC2/CXCL1/CXCL8/S100A8/CCL19/CCL20/S100A9/CXCL5/SYK/CCL25/S100A14/CXCL6	13
BP	GO:0007566	embryo implantation	7/604	50/18862	0.00100737520469711	0.0195786844740486	0.016006478978445	ITGB4/DDR1/SPP1/LIF/EPO/STC2/MMP9	7
BP	GO:0008203	cholesterol metabolic process	13/604	149/18862	0.0010237468627818	0.0198114789883397	0.0161967992476254	APOA4/CYP39A1/CFTR/ACADL/VLDLR/CYP1A2/AKR1D1/SEC14L2/LCAT/CYP3A4/CYP7A1/G6PD/CYP2C9	13
BP	GO:0051156	glucose 6-phosphate metabolic process	5/604	25/18862	0.00103344120854269	0.0198823573318582	0.0162547455676174	TKT/HK2/GCK/HKDC1/G6PD	5
BP	GO:0044262	cellular carbohydrate metabolic process	20/604	288/18862	0.00103622842603386	0.0198823573318582	0.0162547455676174	B3GNT3/GYS2/GNMT/FBP1/PFKFB3/TREH/SLC2A1/GPLD1/PHLDA2/HK2/GCGR/MOGAT2/B3GNT7/CSGALNACT1/GCK/HKDC1/GBA3/PTAFR/PDK4/PCK2	20
BP	GO:1904994	regulation of leukocyte adhesion to vascular endothelial cell	6/604	37/18862	0.0010489753480647	0.0200416518831515	0.0163849762217778	ICAM1/ALOX5/FUT4/CCL25/PTAFR/CCL28	6
BP	GO:0006000	fructose metabolic process	4/604	15/18862	0.00107210453185175	0.0203114257736114	0.0166055288392075	ALDOA/ALDOB/FBP1/PFKFB3	4
BP	GO:0038065	collagen-activated signaling pathway	4/604	15/18862	0.00107210453185175	0.0203114257736114	0.0166055288392075	COL4A5/DDR1/SYK/ITGA2	4
BP	GO:0071715	icosanoid transport	7/604	51/18862	0.00113592654398856	0.0214305137524872	0.0175204349572691	CYP4A11/NMB/ABCC1/PLA2G2D/SYK/PTGES/CYP4F2	7
BP	GO:1905952	regulation of lipid localization	15/604	189/18862	0.00115533055164643	0.0217057727390573	0.0177454718941483	CYP4A11/APOA4/CRP/SLC12A2/CYP8B1/SPP1/REN/ITGAV/SYK/ABCA8/ABCA3/IKBKE/PTGES/HILPDA/CYP4F2	15
BP	GO:0071219	cellular response to molecule of bacterial origin	16/604	209/18862	0.00117643276689139	0.0220012550205187	0.0179870423087991	ICAM1/LDOC1/CXCL1/IL18/CXCL8/TGFB1/PYCARD/CXCL5/HAVCR2/MRC1/TREM2/ANKRD1/CXCL6/PTAFR/LY96/ADAM9	16
BP	GO:0050729	positive regulation of inflammatory response	12/604	133/18862	0.0011808169693869	0.0220012550205187	0.0179870423087991	OSMR/ABCC1/IL18/S100A8/CTSC/S100A9/FABP4/TREM2/ITGA2/PLA2G7/MAPK13/C2CD4A	12
BP	GO:0006699	bile acid biosynthetic process	6/604	38/18862	0.00121241137753241	0.0221979097161922	0.018147816606811	OSBPL3/CYP39A1/CYP8B1/AKR1D1/CYP7A1/SLC27A5	6
BP	GO:0051154	negative regulation of striated muscle cell differentiation	6/604	38/18862	0.00121241137753241	0.0221979097161922	0.018147816606811	RGS2/FZD7/BMP2/BHLHE41/DKK1/G6PD	6
BP	GO:0071276	cellular response to cadmium ion	6/604	38/18862	0.00121241137753241	0.0221979097161922	0.018147816606811	MT1X/CYBB/CYP1A2/MT1A/MT1E/MMP9	6
BP	GO:0001843	neural tube closure	9/604	82/18862	0.00122090964950447	0.0221979097161922	0.018147816606811	TEAD2/SPINT2/CTHRC1/TRIM71/SFRP2/TGFB1/MTHFD1L/FOLR1/SPINT1	9
BP	GO:0032945	negative regulation of mononuclear cell proliferation	9/604	82/18862	0.00122090964950447	0.0221979097161922	0.018147816606811	TNFRSF21/CRP/FOXJ1/LILRB4/PLA2G2D/LGALS9/HAVCR2/VTCN1/MNDA	9
BP	GO:1901568	fatty acid derivative metabolic process	9/604	82/18862	0.00122090964950447	0.0221979097161922	0.018147816606811	CYP4A11/SCD5/ALOX5/ACSL4/ELOVL7/ALOX5AP/SLC27A5/ACSM2A/CYP4F2	9
BP	GO:0010001	glial cell differentiation	16/604	210/18862	0.00123677311034617	0.022396023913859	0.0183097841151228	SOX4/TNFRSF21/ITGB4/S100A8/BMP2/BACE2/TGFB1/S100A9/DNER/LIF/TREM2/SPINT1/LEF1/SOX9/NDRG1/SERPINE2	16
BP	GO:1901617	organic hydroxy compound biosynthetic process	18/604	251/18862	0.00126506913898587	0.0227258265263847	0.0185794129858177	DAO/APOA4/OSBPL3/CYP39A1/PMEL/CFTR/SPHK1/BMP2/CYP8B1/AKR1D1/SEC14L2/DBH/CYP3A4/CYP7A1/G6PD/PTAFR/PCK2/SLC27A5	18
BP	GO:0019233	sensory perception of pain	10/604	99/18862	0.00127010607333088	0.0227258265263847	0.0185794129858177	CHRNA4/NDN/TMEM100/ADRA2C/FABP5/OPRPN/ITGA2/RETREG1/PTAFR/PTGES	10
BP	GO:0042102	positive regulation of T cell proliferation	10/604	99/18862	0.00127010607333088	0.0227258265263847	0.0185794129858177	NCK2/IL18/CCL19/PYCARD/LGALS9/HAVCR2/SYK/EPO/SLC7A1/CD24	10
BP	GO:0060606	tube closure	9/604	83/18862	0.00133136058869253	0.0237276873297021	0.0193984804726493	TEAD2/SPINT2/CTHRC1/TRIM71/SFRP2/TGFB1/MTHFD1L/FOLR1/SPINT1	9
BP	GO:1905039	carboxylic acid transmembrane transport	13/604	154/18862	0.00138538038081825	0.0245932288862578	0.0201061006780999	SLC16A3/RGS2/THRSP/ABCC1/SLC6A6/SLC38A1/SLC2A1/SLC7A7/SLC6A13/FOLR1/SLC7A1/SLC27A5/SLC1A5	13
BP	GO:0071216	cellular response to biotic stimulus	17/604	233/18862	0.00141775476695275	0.0250692401732939	0.0204952618941941	ICAM1/LDOC1/CXCL1/IL18/CXCL8/TGFB1/PYCARD/CXCL5/HAVCR2/SYK/MRC1/TREM2/ANKRD1/CXCL6/PTAFR/LY96/ADAM9	17
BP	GO:0071356	cellular response to tumor necrosis factor	20/604	296/18862	0.00144224204814638	0.0253600438962922	0.0207330073711793	ICAM1/NPNT/TNFRSF11B/TNFRSF21/TNFRSF18/SPHK1/CXCL8/GPD1/CRHBP/CCL19/LTB/CCL20/PYCARD/FABP4/SYK/CCL25/BIRC3/ANKRD1/PCK2/POSTN	20
BP	GO:0042180	cellular ketone metabolic process	18/604	254/18862	0.00144544938597185	0.0253600438962922	0.0207330073711793	ADH4/APOA4/NQO1/CYP2B6/ACADL/GPD1/BMP2/AKR1B10/MFSD2A/AADAT/PDP1/SLC7A7/FABP5/CYP7A1/PDK4/SOX9/BHMT/CYP4F2	18
BP	GO:0031667	response to nutrient levels	27/604	451/18862	0.0014583493779456	0.0254783019504165	0.0208296887932576	ICAM1/TNFRSF11B/SLC39A4/MMP7/NQO1/ASNS/KRT20/CYBB/SFRP2/SLC2A1/CYP8B1/ACSL4/MFSD2A/SPP1/GCGR/ITGA2/EPO/FOLR1/PAGE4/G6PD/STC2/PKM/SLC10A1/PDK4/PCK2/CCL28/POSTN	27
BP	GO:0042110	T cell activation	28/604	474/18862	0.001464032415782	0.0254783019504165	0.0208296887932576	SOX4/ICAM1/NCK2/RAC2/TNFRSF21/FZD7/PAG1/TNFRSF18/FOXJ1/IL18/LILRB4/PLA2G2D/CCL19/CD44/PYCARD/BATF/LGALS9/HAVCR2/SYK/PRR7/PDCD1/EPO/ELF4/SLC7A1/LEF1/VTCN1/CD7/CD24	28
BP	GO:1903825	organic acid transmembrane transport	13/604	155/18862	0.00146914138547534	0.0254783019504165	0.0208296887932576	SLC16A3/RGS2/THRSP/ABCC1/SLC6A6/SLC38A1/SLC2A1/SLC7A7/SLC6A13/FOLR1/SLC7A1/SLC27A5/SLC1A5	13
BP	GO:0022409	positive regulation of cell-cell adhesion	19/604	276/18862	0.00151450995468149	0.0261644650791526	0.0213906588477297	SOX4/ICAM1/NCK2/IL18/LILRB4/CCL19/ALOX5/FUT4/CD44/PYCARD/LGALS9/HAVCR2/SYK/PDCD1/EPO/SLC7A1/PTAFR/LEF1/CD24	19
BP	GO:0046390	ribose phosphate biosynthetic process	15/604	195/18862	0.00157841160290657	0.0271643431965867	0.0222081053972632	ALDOA/SCD5/ADCY1/IMPDH1/TGFB1/ACSL4/TKT/PDP1/ELOVL7/TREM2/ACSS1/G6PD/PKM/PDK4/UPP2	15
BP	GO:0010466	negative regulation of peptidase activity	18/604	257/18862	0.00164716882661819	0.0282398640274578	0.0230873933592831	SPINT2/SPINK1/ITIH5/FETUB/PI3/CD109/PTTG1/SFRP2/PAPLN/MICAL1/CD44/SPP2/OPRPN/SPINT1/SERPINE2/RARRES1/WFDC2/MMP9	18
BP	GO:0002062	chondrocyte differentiation	10/604	103/18862	0.00171683561298803	0.0293227718900115	0.0239727205609413	COMP/RFLNA/SFRP2/BMP2/TGFB1/GPLD1/CHST11/PTHLH/SULF1/SOX9	10
BP	GO:0071222	cellular response to lipopolysaccharide	15/604	197/18862	0.00174546657609829	0.0295969963471869	0.0241969117222511	ICAM1/LDOC1/CXCL1/IL18/CXCL8/TGFB1/PYCARD/CXCL5/HAVCR2/MRC1/ANKRD1/CXCL6/PTAFR/LY96/ADAM9	15
BP	GO:1902652	secondary alcohol metabolic process	13/604	158/18862	0.00174601930103165	0.0295969963471869	0.0241969117222511	APOA4/CYP39A1/CFTR/ACADL/VLDLR/CYP1A2/AKR1D1/SEC14L2/LCAT/CYP3A4/CYP7A1/G6PD/CYP2C9	13
BP	GO:0070372	regulation of ERK1 and ERK2 cascade	20/604	301/18862	0.00175936532851123	0.0297115290871053	0.0242905475278782	ICAM1/NPNT/WNK2/DUSP9/FBLN1/SEMA6A/NECAB2/BMP2/CCL19/CCL20/TGFB1/CD44/PYCARD/LGALS9/HAVCR2/SYK/LIF/CCL25/TREM2/EPO	20
BP	GO:0006577	amino-acid betaine metabolic process	4/604	17/18862	0.00177651055127392	0.0298891271481124	0.024435742146745	DMGDH/ACADL/BBOX1/BHMT	4
BP	GO:0045862	positive regulation of proteolysis	23/604	367/18862	0.00178479411288478	0.0299168648884664	0.0244584190308061	FBLN1/CLDN4/SFRP2/S100A8/CTSC/S100A9/GPLD1/ASPH/PYCARD/LGALS9/KLKB1/CDC20/SYK/PRR7/XDH/ROBO1/PLK1/TREM2/EGLN3/MELTF/EFNA3/CLEC3B/ADAM9	23
BP	GO:0006040	amino sugar metabolic process	6/604	41/18862	0.00182094855437806	0.0302997014210782	0.0247714055810288	UAP1L1/CHST3/CHST2/CHST4/CSGALNACT1/CHIT1	6
BP	GO:0033865	nucleoside bisphosphate metabolic process	12/604	140/18862	0.00183451286049109	0.0302997014210782	0.0247714055810288	AASS/SULT1C2/SCD5/ACSL4/AADAT/PDP1/GLYAT/ACSM5/ELOVL7/ACSS1/PDK4/ACSM2A	12
BP	GO:0033875	ribonucleoside bisphosphate metabolic process	12/604	140/18862	0.00183451286049109	0.0302997014210782	0.0247714055810288	AASS/SULT1C2/SCD5/ACSL4/AADAT/PDP1/GLYAT/ACSM5/ELOVL7/ACSS1/PDK4/ACSM2A	12
BP	GO:0034032	purine nucleoside bisphosphate metabolic process	12/604	140/18862	0.00183451286049109	0.0302997014210782	0.0247714055810288	AASS/SULT1C2/SCD5/ACSL4/AADAT/PDP1/GLYAT/ACSM5/ELOVL7/ACSS1/PDK4/ACSM2A	12
BP	GO:1990266	neutrophil migration	11/604	123/18862	0.00200280566534897	0.0326976778415277	0.0267318620772561	RAC2/CXCL1/CXCL8/S100A8/CCL19/CCL20/S100A9/CXCL5/SYK/CCL25/CXCL6	11
BP	GO:0006094	gluconeogenesis	9/604	88/18862	0.00201050977281607	0.0326976778415277	0.0267318620772561	ALDOA/ENO3/GNMT/ALDOB/FBP1/GPD1/ENO2/GCK/PCK2	9
BP	GO:0070664	negative regulation of leukocyte proliferation	9/604	88/18862	0.00201050977281607	0.0326976778415277	0.0267318620772561	TNFRSF21/CRP/FOXJ1/LILRB4/PLA2G2D/LGALS9/HAVCR2/VTCN1/MNDA	9
BP	GO:1901606	alpha-amino acid catabolic process	9/604	88/18862	0.00201050977281607	0.0326976778415277	0.0267318620772561	GLS2/DAO/PRODH/AASS/TAT/AADAT/HPD/IL4I1/HAAO	9
BP	GO:0042063	gliogenesis	19/604	283/18862	0.00201595795962402	0.0326976778415277	0.0267318620772561	SOX4/TNFRSF21/NDN/ITGB4/S100A8/BMP2/BACE2/TGFB1/S100A9/DNER/LIF/TREM2/SPINT1/ETV5/ADGRG1/LEF1/SOX9/NDRG1/SERPINE2	19
BP	GO:0098739	import across plasma membrane	13/604	161/18862	0.00206469826412991	0.0327357502697257	0.0267629880460318	WNK2/SLC39A4/RGS2/SLC12A2/SLC6A6/SLC2A1/SLC6A13/FXYD2/FOLR1/SLC7A1/SLC39A10/SLC27A5/SLC1A5	13
BP	GO:0019432	triglyceride biosynthetic process	6/604	42/18862	0.00206788757266259	0.0327357502697257	0.0267629880460318	THRSP/ACSL4/GPLD1/MFSD2A/MOGAT2/PCK2	6
BP	GO:0033046	negative regulation of sister chromatid segregation	6/604	42/18862	0.00206788757266259	0.0327357502697257	0.0267629880460318	CENPF/PTTG1/BUB1/TRIP13/CDC20/PLK1	6
BP	GO:0033048	negative regulation of mitotic sister chromatid segregation	6/604	42/18862	0.00206788757266259	0.0327357502697257	0.0267629880460318	CENPF/PTTG1/BUB1/TRIP13/CDC20/PLK1	6
BP	GO:2000816	negative regulation of mitotic sister chromatid separation	6/604	42/18862	0.00206788757266259	0.0327357502697257	0.0267629880460318	CENPF/PTTG1/BUB1/TRIP13/CDC20/PLK1	6
BP	GO:0019730	antimicrobial humoral response	12/604	142/18862	0.00206800811146079	0.0327357502697257	0.0267629880460318	CXCL1/PI3/CXCL8/S100A8/S100A9/IGKV3-20/PGC/CXCL5/LCN2/LYZ/CXCL6/WFDC2	12
BP	GO:0050863	regulation of T cell activation	21/604	327/18862	0.00207017820736902	0.0327357502697257	0.0267629880460318	SOX4/NCK2/RAC2/TNFRSF21/PAG1/TNFRSF18/FOXJ1/IL18/LILRB4/PLA2G2D/CCL19/PYCARD/LGALS9/HAVCR2/SYK/PDCD1/EPO/SLC7A1/LEF1/VTCN1/CD24	21
BP	GO:0060914	heart formation	5/604	29/18862	0.00207865829986671	0.0327357502697257	0.0267629880460318	SMARCD3/BMP2/DKK1/ROBO1/FOLR1	5
BP	GO:0048708	astrocyte differentiation	8/604	72/18862	0.00208364611386367	0.0327357502697257	0.0267629880460318	S100A8/BMP2/BACE2/S100A9/LIF/TREM2/SOX9/SERPINE2	8
BP	GO:0009063	cellular amino acid catabolic process	10/604	106/18862	0.00212907547123042	0.0333333378464512	0.0272515434950619	GLS2/DAO/PRODH/UROC1/AASS/TAT/AADAT/HPD/IL4I1/HAAO	10
BP	GO:0032642	regulation of chemokine production	9/604	89/18862	0.0021747045138093	0.0336967101469626	0.0275486171364086	HIF1A/LILRB4/PYCARD/LGALS9/HAVCR2/SYK/TREM2/CXCL6/POSTN	9
BP	GO:0046849	bone remodeling	9/604	89/18862	0.0021747045138093	0.0336967101469626	0.0275486171364086	TNFRSF11B/RAC2/CTHRC1/TGFB1/SPP1/SPP2/P3H4/SYK/PDK4	9
BP	GO:0051983	regulation of chromosome segregation	9/604	89/18862	0.0021747045138093	0.0336967101469626	0.0275486171364086	TACC3/CENPF/PTTG1/BUB1/KIF2C/TRIP13/CDC20/PLK1/MKI67	9
BP	GO:1900024	regulation of substrate adhesion-dependent cell spreading	7/604	57/18862	0.00219967004533704	0.0339668227206326	0.0277694466430076	FBLN1/OLFM4/CARMIL1/UNC13D/MELTF/TACSTD2/POSTN	7
BP	GO:0061448	connective tissue development	17/604	243/18862	0.00221645892660815	0.0340355433214091	0.027825628908633	COMP/RFLNA/HIF1A/PITX1/SFRP2/SELENOM/BMP2/TGFB1/GPLD1/CD44/CHST11/MATN3/CSGALNACT1/LOX/PTHLH/SULF1/SOX9	17
BP	GO:0003128	heart field specification	4/604	18/18862	0.0022267654202297	0.0340355433214091	0.027825628908633	SMARCD3/BMP2/DKK1/ROBO1	4
BP	GO:0032930	positive regulation of superoxide anion generation	4/604	18/18862	0.0022267654202297	0.0340355433214091	0.027825628908633	CRP/TGFB1/SYK/ITGAM	4
BP	GO:0002526	acute inflammatory response	10/604	107/18862	0.00228295276743893	0.0347764663121018	0.0284313676798404	ICAM1/CRP/OSMR/S100A8/PLA2G2D/KLKB1/DNASE1L3/EPO/PTGES/C2CD4A	10
BP	GO:0002791	regulation of peptide secretion	20/604	308/18862	0.00230135929531916	0.0349388183925727	0.0285640980053436	SOX4/SLC12A2/SNAP25/CFTR/HIF1A/KRT20/S100A8/CRHBP/ALOX5/TGFB1/SLC2A1/ACSL4/GPLD1/ITPR3/ADRA2C/TREM2/ANKRD1/GCK/PCK2/ADAM9	20
BP	GO:0032309	icosanoid secretion	6/604	43/18862	0.0023392899870429	0.0351595285052548	0.0287445387179798	CYP4A11/NMB/PLA2G2D/SYK/PTGES/CYP4F2	6
BP	GO:0043300	regulation of leukocyte degranulation	6/604	43/18862	0.0023392899870429	0.0351595285052548	0.0287445387179798	RAC2/LGALS9/SYK/ITGAM/UNC13D/PTAFR	6
BP	GO:0046006	regulation of activated T cell proliferation	6/604	43/18862	0.0023392899870429	0.0351595285052548	0.0287445387179798	IL18/LILRB4/PYCARD/LGALS9/EPO/CD24	6
BP	GO:0060562	epithelial tube morphogenesis	20/604	309/18862	0.00238921951588628	0.0357458015648709	0.0292238440266083	SOX4/TEAD2/NPNT/SPINT2/CTHRC1/TRIM71/HOXB7/HIF1A/SFRP2/BMP2/DDR1/TGFB1/MTHFD1L/TCAP/FOLR1/SPINT1/TACSTD2/LEF1/SOX9/PRKX	20
BP	GO:0006520	cellular amino acid metabolic process	21/604	331/18862	0.00239415215626326	0.0357458015648709	0.0292238440266083	GLS2/DAO/PRODH/UROC1/NQO1/AASS/GNMT/ASNS/CTH/PYCR1/TAT/AADAT/FOLH1B/SLC7A7/GLYAT/HPD/GLYATL1/TTC36/IL4I1/HAAO/BHMT	21
BP	GO:0045471	response to ethanol	11/604	126/18862	0.00242372623149027	0.0359198476808202	0.0293661347663112	ICAM1/NQO1/RGS2/CYBB/S100A8/CRHBP/DBH/CYP7A1/G6PD/SLC10A1/CA3	11
BP	GO:0070633	transepithelial transport	5/604	30/18862	0.00242960251956679	0.0359198476808202	0.0293661347663112	SLC12A2/CFTR/ABCC1/GPLD1/RHCG	5
BP	GO:0031638	zymogen activation	7/604	58/18862	0.00243389753957627	0.0359198476808202	0.0293661347663112	ASPH/PYCARD/KLKB1/PLAU/MELTF/SERPINE2/CLEC3B	7
BP	GO:0006641	triglyceride metabolic process	10/604	108/18862	0.00244564054957015	0.0359198476808202	0.0293661347663112	APOA4/THRSP/ACSL4/GPLD1/MFSD2A/FABP4/MOGAT2/FABP5/PCK2/SLC27A5	10
BP	GO:0034446	substrate adhesion-dependent cell spreading	10/604	108/18862	0.00244564054957015	0.0359198476808202	0.0293661347663112	FZD7/FBLN1/OLFM4/CARMIL1/TYRO3/ITGAV/UNC13D/MELTF/TACSTD2/POSTN	10
BP	GO:0019319	hexose biosynthetic process	9/604	91/18862	0.00253505738606074	0.0371122524472333	0.0303409807449921	ALDOA/ENO3/GNMT/ALDOB/FBP1/GPD1/ENO2/GCK/PCK2	9
BP	GO:0032963	collagen metabolic process	10/604	109/18862	0.00261749683953514	0.0379828406276062	0.0310527267985379	MMP7/MMP1/HIF1A/MRC2/TGFB1/P3H4/MMP12/ITGA2/CYP7A1/MMP9	10
BP	GO:0001503	ossification	24/604	401/18862	0.00262233626729986	0.0379828406276062	0.0310527267985379	COMP/NPNT/CTHRC1/RFLNA/FZD1/HIF1A/MRC2/SFRP2/BMP2/ALOX5/TGFB1/GPLD1/CLIC1/SPP1/DKK1/CLEC11A/CSGALNACT1/LOX/PTHLH/JAG1/LEF1/SOX9/CLEC3B/MMP9	24
BP	GO:0051985	negative regulation of chromosome segregation	6/604	44/18862	0.00263664429284559	0.0379828406276062	0.0310527267985379	CENPF/PTTG1/BUB1/TRIP13/CDC20/PLK1	6
BP	GO:0150076	neuroinflammatory response	6/604	44/18862	0.00263664429284559	0.0379828406276062	0.0310527267985379	IL18/SPHK1/ADCY1/CTSC/TREM2/MMP9	6
BP	GO:1905819	negative regulation of chromosome separation	6/604	44/18862	0.00263664429284559	0.0379828406276062	0.0310527267985379	CENPF/PTTG1/BUB1/TRIP13/CDC20/PLK1	6
BP	GO:0009914	hormone transport	20/604	312/18862	0.0026699382390456	0.0383399729931739	0.0313446990048196	SOX4/SNAP25/CFTR/HIF1A/NMB/SELENOM/TTR/CRHBP/ALOX5/SLC2A1/ACSL4/GPLD1/ITPR3/HNF1B/SPP1/REN/ADRA2C/LIF/GCK/PCK2	20
BP	GO:0019216	regulation of lipid metabolic process	24/604	402/18862	0.00270742346309166	0.0387548330002549	0.0316838662247184	CYP4A11/TXNRD1/TNFRSF21/APOA4/GOLM1/SMARCD3/THRSP/SPHK1/ACADL/BMP2/CCL19/TGFB1/GPLD1/MFSD2A/PDP1/SEC14L2/FABP5/ANKRD1/ABCA3/CYP7A1/HSD17B13/PDK4/SOX9/LPCAT1	24
BP	GO:0002544	chronic inflammatory response	4/604	19/18862	0.0027498677230887	0.0389910489415313	0.0318769836685092	S100A8/S100A9/UNC13D/PTGES	4
BP	GO:0032303	regulation of icosanoid secretion	4/604	19/18862	0.0027498677230887	0.0389910489415313	0.0318769836685092	CYP4A11/SYK/PTGES/CYP4F2	4
BP	GO:0071397	cellular response to cholesterol	4/604	19/18862	0.0027498677230887	0.0389910489415313	0.0318769836685092	GPLD1/GRAMD1A/CYP7A1/GRAMD1B	4
BP	GO:0030258	lipid modification	18/604	270/18862	0.00281795262423499	0.0398311861525879	0.0325638346479819	ADH4/HAO2/APOA4/SGPP2/PLPP2/SPHK1/ACADL/ALOX5/PIP4P2/CYP2C8/MFSD2A/CYP4A22/LCAT/CYP3A4/PLA2G7/B4GALNT1/PDK4/SOX9	18
BP	GO:0071772	response to BMP	13/604	167/18862	0.00284625209165087	0.0399805317173014	0.0326859315460283	COMP/HTRA3/SPINT2/SFRP2/BMP2/TGFB1/TMEM100/SULF1/SPINT1/LEF1/SOX9/ITGA3/SFRP5	13
BP	GO:0071773	cellular response to BMP stimulus	13/604	167/18862	0.00284625209165087	0.0399805317173014	0.0326859315460283	COMP/HTRA3/SPINT2/SFRP2/BMP2/TGFB1/TMEM100/SULF1/SPINT1/LEF1/SOX9/ITGA3/SFRP5	13
BP	GO:0050714	positive regulation of protein secretion	11/604	129/18862	0.00291352108961836	0.0407983434567988	0.0333545304211949	SOX4/CFTR/HIF1A/TGFB1/ACSL4/GPLD1/TREM2/ANKRD1/GCK/PCK2/ADAM9	11
BP	GO:0032653	regulation of interleukin-10 production	7/604	60/18862	0.00295951231655957	0.0412136536153332	0.0336940656607012	TNFRSF21/LILRB4/PYCARD/LGALS9/SYK/TREM2/INAVA	7
BP	GO:0033047	regulation of mitotic sister chromatid segregation	6/604	45/18862	0.00296146014002394	0.0412136536153332	0.0336940656607012	CENPF/PTTG1/BUB1/TRIP13/CDC20/PLK1	6
BP	GO:1905954	positive regulation of lipid localization	10/604	111/18862	0.00299018227621067	0.0414853288721043	0.0339161727329223	CYP4A11/SLC12A2/CYP8B1/SPP1/ABCA8/ABCA3/IKBKE/PTGES/HILPDA/CYP4F2	10
BP	GO:0010469	regulation of signaling receptor activity	14/604	188/18862	0.003001636205292	0.0415164958578577	0.0339416531835085	NCK2/HIF1A/LILRB4/CRHBP/TGFA/AREG/PHLDA2/ADRA2C/PLAU/DKK1/MTRNR2L12/LYPD1/CACNG4/DLG3	14
BP	GO:0031349	positive regulation of defense response	22/604	361/18862	0.00312265338399346	0.0430582388636896	0.0352020993103013	OSMR/ABCC1/IL18/S100A8/CTSC/S100A9/PYCARD/FABP4/PGC/HAVCR2/SYK/MUC1/MMP12/TREM2/MUC6/ITGA2/PLA2G7/MAPK13/MUC13/IKBKE/MNDA/C2CD4A	22
BP	GO:0042632	cholesterol homeostasis	9/604	94/18862	0.00316264391673427	0.043476711648033	0.0355442201425013	APOA4/CYP39A1/IL18/GPIHBP1/FABP4/LCAT/CYP7A1/GRAMD1B/CD24	9
BP	GO:1901616	organic hydroxy compound catabolic process	8/604	77/18862	0.00318806821468716	0.0436474413337218	0.0356837995472666	ADH4/CYP4A11/CYP39A1/AKR1B10/AKR1D1/DBH/CYP7A1/CYP4F2	8
BP	GO:0009991	response to extracellular stimulus	27/604	477/18862	0.00319442351743806	0.0436474413337218	0.0356837995472666	ICAM1/TNFRSF11B/SLC39A4/MMP7/NQO1/ASNS/KRT20/CYBB/SFRP2/SLC2A1/CYP8B1/ACSL4/MFSD2A/SPP1/GCGR/ITGA2/EPO/FOLR1/PAGE4/G6PD/STC2/PKM/SLC10A1/PDK4/PCK2/CCL28/POSTN	27
BP	GO:0030858	positive regulation of epithelial cell differentiation	7/604	61/18862	0.00325284356582453	0.0437091526630944	0.0357342514097318	FOXJ1/TMEM100/PROM1/LIF/TRIM16/SOX9/CD24	7
BP	GO:0046686	response to cadmium ion	7/604	61/18862	0.00325284356582453	0.0437091526630944	0.0357342514097318	MT1X/CYBB/CYP1A2/MT1A/MT1E/HAAO/MMP9	7
BP	GO:0048333	mesodermal cell differentiation	5/604	32/18862	0.00325747752929063	0.0437091526630944	0.0357342514097318	ITGB4/SFRP2/DKK1/ITGA2/ITGA3	5
BP	GO:0072073	kidney epithelium development	11/604	131/18862	0.00328217297313617	0.0437091526630944	0.0357342514097318	NPNT/HOXB7/FOXJ1/BMP2/HNF1B/PROM1/LIF/JAG1/TACSTD2/SOX9/CD24	11
BP	GO:0045664	regulation of neuron differentiation	14/604	190/18862	0.00330294344893749	0.0437091526630944	0.0357342514097318	SFRP2/ESRP1/BMP2/ECT2/ADRA2C/DKK1/EPO/JAG1/EFNA3/ETV5/NRCAM/MYCL/SOX9/MMD	14
BP	GO:0002291	T cell activation via T cell receptor contact with antigen bound to MHC molecule on antigen presenting cell	3/604	10/18862	0.00331324277676462	0.0437091526630944	0.0357342514097318	ICAM1/LGALS9/HAVCR2	3
BP	GO:0003129	heart induction	3/604	10/18862	0.00331324277676462	0.0437091526630944	0.0357342514097318	BMP2/DKK1/ROBO1	3
BP	GO:0006560	proline metabolic process	3/604	10/18862	0.00331324277676462	0.0437091526630944	0.0357342514097318	DAO/PRODH/PYCR1	3
BP	GO:0070099	regulation of chemokine-mediated signaling pathway	3/604	10/18862	0.00331324277676462	0.0437091526630944	0.0357342514097318	HIF1A/ROBO1/TREM2	3
BP	GO:0150172	regulation of phosphatidylcholine metabolic process	3/604	10/18862	0.00331324277676462	0.0437091526630944	0.0357342514097318	MFSD2A/ABCA3/LPCAT1	3
BP	GO:2000726	negative regulation of cardiac muscle cell differentiation	3/604	10/18862	0.00331324277676462	0.0437091526630944	0.0357342514097318	FZD7/BMP2/DKK1	3
BP	GO:0050798	activated T cell proliferation	6/604	46/18862	0.00331526507225067	0.0437091526630944	0.0357342514097318	IL18/LILRB4/PYCARD/LGALS9/EPO/CD24	6
BP	GO:0032616	interleukin-13 production	4/604	20/18862	0.00335127192793292	0.0439269916367719	0.0359123448336019	TNFRSF21/IL18/LGALS9/LEF1	4
BP	GO:0032928	regulation of superoxide anion generation	4/604	20/18862	0.00335127192793292	0.0439269916367719	0.0359123448336019	CRP/TGFB1/SYK/ITGAM	4
BP	GO:0055092	sterol homeostasis	9/604	95/18862	0.00339702432546193	0.0441054296571662	0.0360582261580689	APOA4/CYP39A1/IL18/GPIHBP1/FABP4/LCAT/CYP7A1/GRAMD1B/CD24	9
BP	GO:0001909	leukocyte mediated cytotoxicity	10/604	113/18862	0.00340401186974802	0.0441054296571662	0.0360582261580689	ICAM1/IL18/CTSC/LGALS9/HAVCR2/DNASE1L3/ITGAM/UNC13D/CXCL6/SLAMF7	10
BP	GO:0005976	polysaccharide metabolic process	10/604	113/18862	0.00340401186974802	0.0441054296571662	0.0360582261580689	B3GNT3/GYS2/GNMT/TGFB1/PHLDA2/GCGR/B3GNT7/CSGALNACT1/GCK/CHIT1	10
BP	GO:0030282	bone mineralization	10/604	113/18862	0.00340401186974802	0.0441054296571662	0.0360582261580689	COMP/RFLNA/HIF1A/BMP2/ALOX5/TGFB1/LOX/PTHLH/SOX9/CLEC3B	10
BP	GO:0002793	positive regulation of peptide secretion	12/604	151/18862	0.00343903289739037	0.044431516717287	0.036324817393036	SOX4/CFTR/HIF1A/S100A8/TGFB1/ACSL4/GPLD1/TREM2/ANKRD1/GCK/PCK2/ADAM9	12
BP	GO:0032613	interleukin-10 production	7/604	62/18862	0.00356784414679825	0.0459640264511809	0.0375777148934962	TNFRSF21/LILRB4/PYCARD/LGALS9/SYK/TREM2/INAVA	7
BP	GO:0006865	amino acid transport	12/604	152/18862	0.00362840165007376	0.046611005812486	0.0381066504080321	GLS2/RGS2/SLC12A2/SNAP25/SLC25A47/SLC6A6/SLC38A1/SLC7A7/SLC6A13/APBA1/SLC7A1/SLC1A5	12
BP	GO:0043648	dicarboxylic acid metabolic process	9/604	96/18862	0.00364484271712578	0.046689192646364	0.0381705717565026	GLS2/PRODH/UROC1/TAT/AADAT/MTHFD1L/FOLR1/PCK2/HAAO	9
BP	GO:0001892	embryonic placenta development	8/604	79/18862	0.00373940179316518	0.0472335111274372	0.0386155772591157	SPINT2/MDFI/HIF1A/PHLDA2/LIF/KRT19/SPINT1/LEF1	8
BP	GO:1990830	cellular response to leukemia inhibitory factor	8/604	79/18862	0.00373940179316518	0.0472335111274372	0.0386155772591157	ICAM1/KLF5/PFKP/MYBL2/CTH/MSC/HK2/BSPRY	8
BP	GO:0006536	glutamate metabolic process	5/604	33/18862	0.00373971245786096	0.0472335111274372	0.0386155772591157	GLS2/PRODH/UROC1/TAT/AADAT	5
BP	GO:0010922	positive regulation of phosphatase activity	5/604	33/18862	0.00373971245786096	0.0472335111274372	0.0386155772591157	BMP2/PPP1R14D/GPLD1/ITGA2/SLC39A10	5
BP	GO:0042759	long-chain fatty acid biosynthetic process	5/604	33/18862	0.00373971245786096	0.0472335111274372	0.0386155772591157	ALOX5/CYP2C8/CYP1A2/CYP3A4/CYP2C9	5
BP	GO:0044272	sulfur compound biosynthetic process	14/604	193/18862	0.0038008872549805	0.0477387204253679	0.0390286091978939	B3GNT3/CHST3/CTH/SCD5/CHST2/ACSL4/PDP1/CHST11/B3GNT7/ELOVL7/CSGALNACT1/ACSS1/PDK4/BHMT	14
BP	GO:1901654	response to ketone	14/604	193/18862	0.0038008872549805	0.0477387204253679	0.0390286091978939	ICAM1/NQO1/CFTR/CLDN4/CYBB/ADCY1/CCL19/TGFB1/SPP1/CA9/EPO/PTAFR/PCK2/DSG2	14
BP	GO:0001704	formation of primary germ layer	10/604	115/18862	0.00386209325543918	0.0482387215755548	0.0394373832353055	TXNRD1/FZD7/ITGB4/SFRP2/ITGAV/DKK1/ITGA2/LEF1/ITGA3/MMP9	10
BP	GO:1990748	cellular detoxification	10/604	115/18862	0.00386209325543918	0.0482387215755548	0.0394373832353055	ADH4/TXNRD1/APOA4/NQO1/GPX2/S100A9/AKR1B10/ALOX5AP/DUOX2/PTGES	10
BP	GO:0062012	regulation of small molecule metabolic process	25/604	437/18862	0.00389306116557586	0.0483790937914826	0.0395521440062033	APOA4/NQO1/GNMT/HIF1A/FBP1/ACADL/GPD1/BMP2/PFKFB3/GPLD1/MFSD2A/PDP1/PHLDA2/SEC14L2/SLC7A7/GCGR/FABP5/TREM2/GCK/CYP7A1/SLC2A6/PTAFR/PDK4/SOX9/BHMT	25
BP	GO:0035690	cellular response to drug	7/604	63/18862	0.00390552010204029	0.0483790937914826	0.0395521440062033	FBP1/CRHBP/GPLD1/REN/KCNQ1/ANKRD1/SLC10A1	7
BP	GO:0071677	positive regulation of mononuclear cell migration	7/604	63/18862	0.00390552010204029	0.0483790937914826	0.0395521440062033	CXCL17/CCL20/PYCARD/LGALS9/STK39/PLA2G7/S100A14	7
BP	GO:0050708	regulation of protein secretion	18/604	279/18862	0.00398201771710681	0.0491915558532455	0.0402163692726981	SOX4/SLC12A2/SNAP25/CFTR/HIF1A/KRT20/ALOX5/TGFB1/SLC2A1/ACSL4/GPLD1/ITPR3/ADRA2C/TREM2/ANKRD1/GCK/PCK2/ADAM9	18
BP	GO:0033630	positive regulation of cell adhesion mediated by integrin	4/604	21/18862	0.00403627573699331	0.049382918276291	0.0403728168933644	SFRP2/SYK/LIF/ADAM9	4
BP	GO:0072311	glomerular epithelial cell differentiation	4/604	21/18862	0.00403627573699331	0.049382918276291	0.0403728168933644	FOXJ1/PROM1/JAG1/CD24	4
BP	GO:1902307	positive regulation of sodium ion transmembrane transport	4/604	21/18862	0.00403627573699331	0.049382918276291	0.0403728168933644	FXYD1/WNK2/TESC/FXYD2	4
BP	GO:1990823	response to leukemia inhibitory factor	8/604	80/18862	0.00404131666532521	0.049382918276291	0.0403728168933644	ICAM1/KLF5/PFKP/MYBL2/CTH/MSC/HK2/BSPRY	8
BP	GO:0002673	regulation of acute inflammatory response	6/604	48/18862	0.00411602207486793	0.0500784035832793	0.0409414082591878	OSMR/PLA2G2D/KLKB1/DNASE1L3/PTGES/C2CD4A	6
BP	GO:0046879	hormone secretion	19/604	302/18862	0.00412670742824065	0.0500784035832793	0.0409414082591878	SOX4/SNAP25/CFTR/HIF1A/NMB/SELENOM/CRHBP/ALOX5/SLC2A1/ACSL4/GPLD1/ITPR3/HNF1B/SPP1/REN/ADRA2C/LIF/GCK/PCK2	19
BP	GO:0050671	positive regulation of lymphocyte proliferation	11/604	135/18862	0.00413155159303169	0.0500784035832793	0.0409414082591878	NCK2/IL18/CCL19/PYCARD/LGALS9/HAVCR2/SYK/EPO/SLC7A1/SLC39A10/CD24	11
BP	GO:0010965	regulation of mitotic sister chromatid separation	7/604	64/18862	0.00426688851884752	0.051006549366946	0.0417002103122515	TACC3/CENPF/PTTG1/BUB1/TRIP13/CDC20/PLK1	7
BP	GO:0032732	positive regulation of interleukin-1 production	7/604	64/18862	0.00426688851884752	0.051006549366946	0.0417002103122515	CCL19/PYCARD/LGALS9/HAVCR2/INAVA/TRIM16/MNDA	7
BP	GO:0002691	regulation of cellular extravasation	5/604	34/18862	0.00427100536568039	0.051006549366946	0.0417002103122515	ICAM1/FUT4/CCL25/PTAFR/CCL28	5
BP	GO:0050672	negative regulation of lymphocyte proliferation	8/604	81/18862	0.00436168308231743	0.051006549366946	0.0417002103122515	TNFRSF21/FOXJ1/LILRB4/PLA2G2D/LGALS9/HAVCR2/VTCN1/MNDA	8
BP	GO:0140353	lipid export from cell	8/604	81/18862	0.00436168308231743	0.051006549366946	0.0417002103122515	GLS2/SLC12A2/SNAP25/SELENOM/SPP1/REN/APBA1/PTGES	8
BP	GO:0032946	positive regulation of mononuclear cell proliferation	11/604	136/18862	0.00436909649467468	0.051006549366946	0.0417002103122515	NCK2/IL18/CCL19/PYCARD/LGALS9/HAVCR2/SYK/EPO/SLC7A1/SLC39A10/CD24	11
BP	GO:1903305	regulation of regulated secretory pathway	11/604	136/18862	0.00436909649467468	0.051006549366946	0.0417002103122515	RAC2/SYT8/ADCY1/MICAL1/LGALS9/SYK/ITGAM/UNC13D/APBA1/PTAFR/SYT13	11
BP	GO:0046883	regulation of hormone secretion	17/604	260/18862	0.00442436369208537	0.051006549366946	0.0417002103122515	SOX4/SNAP25/CFTR/HIF1A/NMB/CRHBP/ALOX5/SLC2A1/ACSL4/GPLD1/ITPR3/SPP1/REN/ADRA2C/LIF/GCK/PCK2	17
BP	GO:0005984	disaccharide metabolic process	3/604	11/18862	0.0044480555593324	0.051006549366946	0.0417002103122515	FBP1/TREH/SLC2A1	3
BP	GO:0006002	fructose 6-phosphate metabolic process	3/604	11/18862	0.0044480555593324	0.051006549366946	0.0417002103122515	PFKP/FBP1/HK2	3
BP	GO:0006558	L-phenylalanine metabolic process	3/604	11/18862	0.0044480555593324	0.051006549366946	0.0417002103122515	TAT/HPD/IL4I1	3
BP	GO:0006559	L-phenylalanine catabolic process	3/604	11/18862	0.0044480555593324	0.051006549366946	0.0417002103122515	TAT/HPD/IL4I1	3
BP	GO:0006707	cholesterol catabolic process	3/604	11/18862	0.0044480555593324	0.051006549366946	0.0417002103122515	CYP39A1/AKR1D1/CYP7A1	3
BP	GO:0016127	sterol catabolic process	3/604	11/18862	0.0044480555593324	0.051006549366946	0.0417002103122515	CYP39A1/AKR1D1/CYP7A1	3
BP	GO:0033690	positive regulation of osteoblast proliferation	3/604	11/18862	0.0044480555593324	0.051006549366946	0.0417002103122515	CTHRC1/BMP2/ITGAV	3
BP	GO:0046643	regulation of gamma-delta T cell activation	3/604	11/18862	0.0044480555593324	0.051006549366946	0.0417002103122515	SOX4/SYK/LEF1	3
BP	GO:0098883	synapse pruning	3/604	11/18862	0.0044480555593324	0.051006549366946	0.0417002103122515	DKK1/ITGAM/TREM2	3
BP	GO:1902221	erythrose 4-phosphate/phosphoenolpyruvate family amino acid metabolic process	3/604	11/18862	0.0044480555593324	0.051006549366946	0.0417002103122515	TAT/HPD/IL4I1	3
BP	GO:1902222	erythrose 4-phosphate/phosphoenolpyruvate family amino acid catabolic process	3/604	11/18862	0.0044480555593324	0.051006549366946	0.0417002103122515	TAT/HPD/IL4I1	3
BP	GO:1902563	regulation of neutrophil activation	3/604	11/18862	0.0044480555593324	0.051006549366946	0.0417002103122515	SYK/ITGAM/PTAFR	3
BP	GO:2000826	regulation of heart morphogenesis	3/604	11/18862	0.0044480555593324	0.051006549366946	0.0417002103122515	BMP2/DKK1/ROBO1	3
BP	GO:2000027	regulation of animal organ morphogenesis	13/604	176/18862	0.00445699278123236	0.051006549366946	0.0417002103122515	TNFRSF11B/CTHRC1/FZD1/FZD7/HOXB7/GPC4/SFRP2/BMP2/DKK1/ROBO1/SULF1/TACSTD2/SOX9	13
BP	GO:0032368	regulation of lipid transport	12/604	156/18862	0.00447163268663327	0.0510445361620997	0.0417312662720578	CYP4A11/APOA4/SLC12A2/CYP8B1/SPP1/REN/ITGAV/SYK/ABCA8/ABCA3/PTGES/CYP4F2	12
BP	GO:0003007	heart morphogenesis	16/604	239/18862	0.00452394533283339	0.0515112866306712	0.0421128563412614	SOX4/TEAD2/SMARCD3/HIF1A/SFRP2/BMP2/TGFB1/TMEM100/TNNC1/DKK1/ROBO1/TCAP/ANKRD1/FOLR1/JAG1/SOX9	16
BP	GO:0097529	myeloid leukocyte migration	15/604	218/18862	0.00457397653561308	0.0519497738012075	0.042471339858722	CXCL17/RAC2/CXCL1/CXCL8/S100A8/CCL19/CCL20/S100A9/CXCL5/SYK/CCL25/TREM2/PLA2G7/S100A14/CXCL6	15
BP	GO:0071277	cellular response to calcium ion	8/604	82/18862	0.00470122615613504	0.0532608762261631	0.0435432266564002	SYT8/CPNE7/ADCY1/CRHBP/GPLD1/ECT2/ALOX5AP/SYT13	8
BP	GO:0050730	regulation of peptidyl-tyrosine phosphorylation	17/604	262/18862	0.00477423001069001	0.0539523887674217	0.0441085701027211	ICAM1/NCK2/SPINK1/TNFRSF18/IL18/LILRB4/SFRP2/TGFA/TGFB1/AREG/CD44/SYK/LIF/TREM2/EPO/CD24/DLG3	17
BP	GO:1904996	positive regulation of leukocyte adhesion to vascular endothelial cell	4/604	22/18862	0.00480999688915698	0.054085476242416	0.0442173752613932	ICAM1/ALOX5/FUT4/PTAFR	4
BP	GO:2000725	regulation of cardiac muscle cell differentiation	4/604	22/18862	0.00480999688915698	0.054085476242416	0.0442173752613932	FZD7/BMP2/TGFB1/DKK1	4
BP	GO:0009100	glycoprotein metabolic process	24/604	421/18862	0.00482679173103442	0.0541393132219756	0.0442613894791373	B3GNT3/HIF1A/CHST3/NECAB2/BMP2/TUSC3/CCL19/BACE2/FUT4/MGAT5/CHST11/MUC1/ST6GALNAC4/B3GNT7/MMP12/CHST4/CSGALNACT1/MUC6/SULF1/MUC13/B3GNT5/GAL3ST1/FUT6/GCNT3	24
BP	GO:0032652	regulation of interleukin-1 production	10/604	119/18862	0.00492392675332082	0.0550917760067582	0.0450400718039167	SPHK1/LILRB4/CCL19/PYCARD/LGALS9/HAVCR2/TREM2/INAVA/TRIM16/MNDA	10
BP	GO:0008206	bile acid metabolic process	6/604	50/18862	0.00505136817250789	0.0559736807635013	0.0457610696814048	OSBPL3/CYP39A1/CYP8B1/AKR1D1/CYP7A1/SLC27A5	6
BP	GO:0046460	neutral lipid biosynthetic process	6/604	50/18862	0.00505136817250789	0.0559736807635013	0.0457610696814048	THRSP/ACSL4/GPLD1/MFSD2A/MOGAT2/PCK2	6
BP	GO:0046463	acylglycerol biosynthetic process	6/604	50/18862	0.00505136817250789	0.0559736807635013	0.0457610696814048	THRSP/ACSL4/GPLD1/MFSD2A/MOGAT2/PCK2	6
BP	GO:0042130	negative regulation of T cell proliferation	7/604	66/18862	0.00506481742104869	0.0559736807635013	0.0457610696814048	TNFRSF21/FOXJ1/LILRB4/PLA2G2D/LGALS9/HAVCR2/VTCN1	7
BP	GO:0051306	mitotic sister chromatid separation	7/604	66/18862	0.00506481742104869	0.0559736807635013	0.0457610696814048	TACC3/CENPF/PTTG1/BUB1/TRIP13/CDC20/PLK1	7
BP	GO:0050921	positive regulation of chemotaxis	11/604	139/18862	0.00514747271897459	0.0567480549874241	0.0463941563810295	CXCL17/RAC2/CXCL8/CCL19/TGFB1/LGALS9/TREM2/ITGA2/STK39/PLA2G7/S100A14	11
BP	GO:0010952	positive regulation of peptidase activity	14/604	200/18862	0.00520279478558599	0.0572180528980664	0.046778401384139	FBLN1/CLDN4/SFRP2/S100A8/S100A9/ASPH/PYCARD/LGALS9/SYK/PRR7/XDH/ROBO1/EGLN3/EFNA3	14
BP	GO:0003176	aortic valve development	5/604	36/18862	0.00549123786448156	0.060084924017611	0.0491222009570738	BMP2/TGFB1/ROBO1/JAG1/SOX9	5
BP	GO:0051930	regulation of sensory perception of pain	5/604	36/18862	0.00549123786448156	0.060084924017611	0.0491222009570738	TMEM100/ADRA2C/FABP5/OPRPN/PTAFR	5
BP	GO:0010812	negative regulation of cell-substrate adhesion	7/604	67/18862	0.00550345389648998	0.060084924017611	0.0491222009570738	FZD7/FBLN1/MMP12/MELTF/JAG1/TACSTD2/POSTN	7
BP	GO:0043277	apoptotic cell clearance	6/604	51/18862	0.00557342705631046	0.060555620715431	0.049507017250981	RAC2/FCN2/TYRO3/FCN3/ITGAV/TREM2	6
BP	GO:1902893	regulation of pri-miRNA transcription by RNA polymerase II	6/604	51/18862	0.00557342705631046	0.060555620715431	0.049507017250981	KLF5/HIF1A/LILRB4/BMP2/TGFB1/SOX9	6
BP	GO:0036499	PERK-mediated unfolded protein response	4/604	23/18862	0.00567735308521306	0.0610500314568198	0.0499112208709559	NCK2/ASNS/CXCL8/AGR2	4
BP	GO:0060706	cell differentiation involved in embryonic placenta development	4/604	23/18862	0.00567735308521306	0.0610500314568198	0.0499112208709559	SPINT2/MDFI/LIF/KRT19	4
BP	GO:1903055	positive regulation of extracellular matrix organization	4/604	23/18862	0.00567735308521306	0.0610500314568198	0.0499112208709559	BMP2/TGFB1/MELTF/SOX9	4
BP	GO:0001867	complement activation, lectin pathway	3/604	12/18862	0.00579082939449871	0.0610500314568198	0.0499112208709559	COLEC10/FCN2/FCN3	3
BP	GO:0003207	cardiac chamber formation	3/604	12/18862	0.00579082939449871	0.0610500314568198	0.0499112208709559	SOX4/SMARCD3/BMP2	3
BP	GO:0006069	ethanol oxidation	3/604	12/18862	0.00579082939449871	0.0610500314568198	0.0499112208709559	ADH4/ADH1B/ACSS1	3
BP	GO:0006570	tyrosine metabolic process	3/604	12/18862	0.00579082939449871	0.0610500314568198	0.0499112208709559	TAT/HPD/TTC36	3
BP	GO:0010454	negative regulation of cell fate commitment	3/604	12/18862	0.00579082939449871	0.0610500314568198	0.0499112208709559	FZD7/SFRP2/DKK1	3
BP	GO:0038063	collagen-activated tyrosine kinase receptor signaling pathway	3/604	12/18862	0.00579082939449871	0.0610500314568198	0.0499112208709559	COL4A5/DDR1/SYK	3
BP	GO:0042492	gamma-delta T cell differentiation	3/604	12/18862	0.00579082939449871	0.0610500314568198	0.0499112208709559	SOX4/SYK/LEF1	3
BP	GO:0046322	negative regulation of fatty acid oxidation	3/604	12/18862	0.00579082939449871	0.0610500314568198	0.0499112208709559	ACADL/MFSD2A/SOX9	3
BP	GO:0048711	positive regulation of astrocyte differentiation	3/604	12/18862	0.00579082939449871	0.0610500314568198	0.0499112208709559	BMP2/LIF/SERPINE2	3
BP	GO:0032651	regulation of interleukin-1 beta production	9/604	103/18862	0.00580033711622465	0.0610500314568198	0.0499112208709559	SPHK1/LILRB4/CCL19/PYCARD/LGALS9/TREM2/INAVA/TRIM16/MNDA	9
BP	GO:0023061	signal release	26/604	475/18862	0.00580848602682983	0.0610500314568198	0.0499112208709559	SOX4/SYT8/CHRNA4/SNAP25/CFTR/HIF1A/NMB/SELENOM/ADCY1/CRHBP/ALOX5/SLC2A1/ACSL4/GPLD1/ITPR3/HNF1B/SPP1/REN/ADRA2C/SYK/LIF/GCK/APBA1/PTGES/PCK2/SYT13	26
CC	GO:0019814	immunoglobulin complex	49/612	167/19520	5.39397527780942e-34	2.35177322112491e-31	2.16894584855073e-31	IGLV6-57/IGHG4/IGHV3-30/IGHV3-48/IGLV2-14/IGKV1D-13/IGHV4-31/IGHV3-43/IGHV4-34/IGHV1-69/IGLV4-69/IGLV3-1/IGHV4-39/IGKC/IGKV1-9/IGHV3-73/IGLC2/IGHV3-74/IGLV1-44/IGHV1-69D/IGKV3-15/IGLV3-25/IGLV3-9/IGHG2/IGLV1-47/IGKV3-20/IGHV4-59/CD79A/IGKV1-6/SYK/IGHV3-49/IGHG1/IGLV1-51/IGHV1-24/IGHV3-66/IGHV3-23/IGHV3-13/IGKV1-16/IGLV3-21/IGKV4-1/IGLL5/IGHV1-18/IGLC3/IGHV1-58/IGHV2-26/IGHV3-21/IGLV2-23/IGLV3-19/…	49
CC	GO:0042571	immunoglobulin complex, circulating	28/612	77/19520	7.95178185412424e-23	1.73348844419908e-20	1.5987266675134e-20	IGHG4/IGHV3-30/IGHV3-48/IGHV4-31/IGHV3-43/IGHV4-34/IGHV1-69/IGHV4-39/IGKC/IGHV3-73/IGLC2/IGHV3-74/IGHV1-69D/IGHG2/IGKV3-20/IGHV4-59/IGHV3-49/IGHG1/IGHV1-24/IGHV3-66/IGHV3-23/IGHV3-13/IGLL5/IGHV1-18/IGLC3/IGHV1-58/IGHV2-26/IGHV3-21	28
CC	GO:0009897	external side of plasma membrane	49/612	402/19520	3.53251591157715e-16	5.13392312482545e-14	4.7348108007806e-14	ICAM1/IGHG4/IGHV3-30/IGHV3-48/IGHV4-31/TNFRSF18/CHRNA4/IGHV3-43/IGHV4-34/IGHV1-69/OSMR/GPC4/IL2RG/BTNL9/IGHV4-39/IGKC/SLC38A1/GPIHBP1/BTNL8/IGHV3-73/IGLC2/IGHV3-74/IGHV1-69D/IGHG2/IGHV4-59/CD79A/ITGAV/IGHV3-49/IGHG1/IGHV1-24/ITGAM/IGHV3-66/IGHV3-23/IGHV3-13/PDCD1/ITGA2/FOLR1/IGLL5/NRCAM/IGHV1-18/IGLC3/IGHV1-58/VTCN1/IGHV2-26/SERPINE2/IGHV3-21/CD24/ITGA3/ADAM9	49
CC	GO:0009925	basal plasma membrane	30/612	240/19520	1.16635203121084e-10	1.27132371401982e-08	1.17249072611195e-08	SLC16A3/SLC12A2/CLDN4/ABCC1/SLC22A1/ITGB4/SLC51A/SLC6A6/SLC38A1/GPIHBP1/TGFA/SLC2A1/CD44/SLC7A7/SLC6A13/KCNQ1/RHCG/ABCA8/CA9/EPCAM/STK39/FOLR1/TACSTD2/SLC7A1/SLC10A1/SLC27A5/VSIG1/SLC1A5/ITGA3/DLG3	30
CC	GO:0045178	basal part of cell	31/612	258/19520	1.56481631300702e-10	1.36451982494212e-08	1.25844175067091e-08	SLC16A3/SLC12A2/CLDN4/ABCC1/SLC22A1/ITGB4/SLC51A/SLC6A6/SLC38A1/GPIHBP1/TGFA/SLC2A1/CD44/SLC7A7/SLC6A13/KCNQ1/RHCG/ABCA8/CA9/ITGA2/EPCAM/STK39/FOLR1/TACSTD2/SLC7A1/SLC10A1/SLC27A5/VSIG1/SLC1A5/ITGA3/DLG3	31
CC	GO:0072562	blood microparticle	21/612	146/19520	5.89945248295946e-09	4.28693547095054e-07	3.95366815524652e-07	IGHG4/APOA4/FCN2/IGKC/TGFB1/IGLC2/SLC2A1/CLIC1/IGKV3-15/IGLV3-25/IGHG2/IGLV1-47/FCN3/IGKV3-20/IGHG1/IGHV3-23/IGHV3-13/IGLV3-21/IGKV4-1/IGLC3/IGKV1-5	21
CC	GO:0016323	basolateral plasma membrane	24/612	211/19520	5.41029289140289e-08	3.36983957235951e-06	3.10786749551264e-06	SLC16A3/ABCC1/SLC22A1/SLC51A/SLC6A6/SLC38A1/GPIHBP1/TGFA/SLC2A1/CD44/SLC7A7/SLC6A13/KCNQ1/RHCG/ABCA8/CA9/EPCAM/STK39/FOLR1/SLC7A1/SLC10A1/VSIG1/ITGA3/DLG3	24
CC	GO:0062023	collagen-containing extracellular matrix	34/612	423/19520	5.70161338057849e-07	3.10737929241528e-05	2.86581093602761e-05	COMP/ICAM1/NPNT/CTHRC1/APOA4/FBLN1/ITIH5/GPC4/ITGB4/SFRP2/FCN2/S100A8/CTSC/APLP1/COL4A5/S100A6/TGFB1/S100A9/COL9A2/FCN3/LGALS9/SRPX2/SPP2/ENTPD2/MATN3/SULF1/LAMC2/PKM/MFAP2/SERPINE2/CLEC3B/TINAG/POSTN/MMP9	34
CC	GO:0045177	apical part of cell	33/612	414/19520	1.00697745430862e-06	4.87824633420619e-05	4.4990103806537e-05	CYP4A11/FXYD1/SLC16A3/SLC39A4/SLC12A2/CFTR/OSMR/CLDN4/ABCC1/USH1C/SLC22A1/SLC6A6/SLC38A1/GPIHBP1/SLC2A1/CD44/ANXA13/ITPR3/REN/PROM1/SLC34A2/MUC1/RHCG/EPCAM/STK39/DUOXA2/FOLR1/JAG1/MUC13/DUOX2/SLC7A1/DSG2/CYP4F2	33
CC	GO:0016324	apical plasma membrane	29/612	351/19520	2.24343312238092e-06	9.78136841358082e-05	9.02096266052118e-05	CYP4A11/FXYD1/SLC16A3/SLC39A4/SLC12A2/CFTR/OSMR/CLDN4/ABCC1/SLC22A1/SLC6A6/SLC38A1/GPIHBP1/SLC2A1/CD44/ANXA13/PROM1/SLC34A2/MUC1/RHCG/EPCAM/STK39/FOLR1/JAG1/MUC13/DUOX2/SLC7A1/DSG2/CYP4F2	29
CC	GO:0034774	secretory granule lumen	24/612	322/19520	8.65351933741561e-05	0.0034299403919211	0.00316329606401221	ALDOA/CXCL1/OLFM4/S100A8/TTR/CTSC/IMPDH1/ALOX5/TGFB1/S100A9/PYCARD/SPP2/TOR4A/FABP5/DBH/UNC13D/S100P/LCN2/LYZ/PKM/CHIT1/MNDA/CLEC3B/S100A11	24
CC	GO:0060205	cytoplasmic vesicle lumen	24/612	326/19520	0.00010470748778253	0.00380437205609861	0.00350861932744971	ALDOA/CXCL1/OLFM4/S100A8/TTR/CTSC/IMPDH1/ALOX5/TGFB1/S100A9/PYCARD/SPP2/TOR4A/FABP5/DBH/UNC13D/S100P/LCN2/LYZ/PKM/CHIT1/MNDA/CLEC3B/S100A11	24
CC	GO:0031983	vesicle lumen	24/612	328/19520	0.000115010803217908	0.00385728540023138	0.00355741917645676	ALDOA/CXCL1/OLFM4/S100A8/TTR/CTSC/IMPDH1/ALOX5/TGFB1/S100A9/PYCARD/SPP2/TOR4A/FABP5/DBH/UNC13D/S100P/LCN2/LYZ/PKM/CHIT1/MNDA/CLEC3B/S100A11	24
CC	GO:0000940	condensed chromosome outer kinetochore	4/612	14/19520	0.00074523870232608	0.0232088624438693	0.0214046003224483	CENPF/BUB1/PLK1/SKA1	4
CC	GO:0031528	microvillus membrane	5/612	26/19520	0.00113461935018773	0.0329796024454566	0.030415760826085	SLC6A6/PROM1/ITGAV/CA9/S100P	5
MF	GO:0003823	antigen binding	45/605	165/18337	7.35755869145554e-29	5.31951493392235e-26	4.39130081900557e-26	IGLV6-57/IGHG4/IGHV3-30/IGHV3-48/IGLV2-14/IGHV4-31/IGHV3-43/IGHV4-34/IGHV1-69/IGLV3-1/IGHV4-39/FCN2/IGKC/IGHV3-73/TGFB1/IGLC2/IGHV3-74/IGLV1-44/IGHV1-69D/IGKV3-15/IGLV3-25/IGHG2/IGLV1-47/FCN3/IGKV3-20/IGHV4-59/IGHV3-49/IGHG1/IGLV1-51/IGHV1-24/IGHV3-66/IGHV3-23/IGHV3-13/IGKV1-16/IGLV3-21/IGKV4-1/IGLL5/IGHV1-18/IGLC3/IGHV1-58/IGHV2-26/IGHV3-21/IGLV2-23/IGLV3-19/IGKV1-5	45
MF	GO:0034987	immunoglobulin receptor binding	27/605	79/18337	1.14766205258097e-20	4.14879832008022e-18	3.42486517796533e-18	IGHG4/IGHV3-30/IGHV3-48/IGHV4-31/IGHV3-43/IGHV4-34/IGHV1-69/IGHV4-39/IGKC/IGHV3-73/IGLC2/IGHV3-74/IGHV1-69D/IGHG2/IGHV4-59/IGHV3-49/IGHG1/IGHV1-24/IGHV3-66/IGHV3-23/IGHV3-13/IGLL5/IGHV1-18/IGLC3/IGHV1-58/IGHV2-26/IGHV3-21	27
MF	GO:0008395	steroid hydroxylase activity	13/605	38/18337	1.22564147869078e-10	2.52346379493966e-08	2.08313892659356e-08	CYP2A6/CYP39A1/CYP3A43/CYP2B6/CYP8B1/CYP2C8/CYP1A2/CYP2A13/CYP3A4/CYP2S1/CYP7A1/CYP2C9/CYP2A7	13
MF	GO:0005506	iron ion binding	24/605	150/18337	1.39610721711738e-10	2.52346379493966e-08	2.08313892659356e-08	CYP4A11/CYP2A6/CYP39A1/CYP3A43/CYP2B6/SCD5/ALOX5/CYP8B1/CYP2C8/CYP1A2/BBOX1/CYP2A13/XDH/EGLN3/CYP4A22/LCN2/MELTF/CYP3A4/CYP2S1/CYP7A1/CYP2C9/HAAO/CYP2A7/CYP4F2	24
MF	GO:0008391	arachidonic acid monooxygenase activity	10/605	20/18337	1.94749421468424e-10	2.8160766344334e-08	2.32469309415992e-08	CYP4A11/CYP2A6/CYP2B6/CYP2C8/CYP2A13/CYP4A22/CYP2S1/CYP2C9/CYP2A7/CYP4F2	10
MF	GO:0008392	arachidonic acid epoxygenase activity	9/605	16/18337	4.06376611898701e-10	4.89683817337935e-08	4.0423778762555e-08	CYP4A11/CYP2A6/CYP2B6/CYP2C8/CYP2A13/CYP2S1/CYP2C9/CYP2A7/CYP4F2	9
MF	GO:0016712	oxidoreductase activity, acting on paired donors, with incorporation or reduction of molecular oxygen, reduced flavin or flavoprotein as one donor, and incorporation of one atom of oxygen	12/605	35/18337	6.22235921341828e-10	6.32164915751106e-08	5.21857038990867e-08	CYP4A11/CYP2A6/CYP3A43/CYP2B6/CYP2C8/CYP1A2/CYP2A13/CYP3A4/CYP2S1/CYP2C9/CYP2A7/CYP4F2	12
MF	GO:0004497	monooxygenase activity	19/605	101/18337	6.99490916460422e-10	6.32164915751106e-08	5.21857038990867e-08	CYP4A11/CYP2A6/CYP39A1/CYP3A43/CYP2B6/MICAL1/CYP8B1/CYP2C8/CYP1A2/CYP2A13/AKR1D1/DBH/CYP4A22/CYP3A4/CYP2S1/CYP7A1/CYP2C9/CYP2A7/CYP4F2	19
MF	GO:0016705	oxidoreductase activity, acting on paired donors, with incorporation or reduction of molecular oxygen	23/605	160/18337	2.93618077170668e-09	2.35873188660436e-07	1.9471514591318e-07	CYP4A11/CYP2A6/CYP39A1/CYP3A43/CYP2B6/SCD5/MICAL1/CYP8B1/CYP2C8/ASPH/CYP1A2/BBOX1/CYP2A13/AKR1D1/DBH/EGLN3/CYP4A22/CYP3A4/CYP2S1/CYP7A1/CYP2C9/CYP2A7/CYP4F2	23
MF	GO:0070330	aromatase activity	9/605	25/18337	5.55911684004018e-08	4.01924147534905e-06	3.31791499821345e-06	CYP4A11/CYP3A43/CYP2C8/CYP1A2/CYP2A13/CYP3A4/CYP2C9/CYP2A7/CYP4F2	9
MF	GO:0020037	heme binding	19/605	140/18337	1.76942203784347e-07	1.16299284850985e-05	9.6005961287775e-06	CYP4A11/CYP2A6/CYP39A1/CYP3A43/CYP2B6/CYBB/CYP8B1/CYP2C8/CYP1A2/CYP2A13/CYP4A22/CYP3A4/CYP2S1/CYP7A1/STC2/DUOX2/CYP2C9/CYP2A7/CYP4F2	19
MF	GO:0048029	monosaccharide binding	13/605	67/18337	2.38416674324774e-07	1.43646046280676e-05	1.18580924861532e-05	PFKP/ALDOA/COLEC10/ALDOB/FBP1/LGALS9/HK2/MRC1/DBH/GCK/EGLN3/HKDC1/G6PD	13
MF	GO:0046906	tetrapyrrole binding	19/605	150/18337	5.27888166580389e-07	2.93587034182785e-05	2.42358372834883e-05	CYP4A11/CYP2A6/CYP39A1/CYP3A43/CYP2B6/CYBB/CYP8B1/CYP2C8/CYP1A2/CYP2A13/CYP4A22/CYP3A4/CYP2S1/CYP7A1/STC2/DUOX2/CYP2C9/CYP2A7/CYP4F2	19
MF	GO:0005518	collagen binding	12/605	68/18337	2.00788061202323e-06	0.000103692691606628	8.55991208283588e-05	COMP/MRC2/DDR1/CD44/P3H4/MMP12/LOX/ITGA2/ADGRG1/ITGA3/ADAM9/MMP9	12
MF	GO:0048306	calcium-dependent protein binding	12/605	84/18337	1.92735061661552e-05	0.00092898299720868	0.000766882666400701	SYT8/SNAP25/FCN2/S100A8/VLDLR/S100A6/S100A9/TNNC1/STMN2/S100P/S100A14/S100A11	12
MF	GO:0016709	oxidoreductase activity, acting on paired donors, with incorporation or reduction of molecular oxygen, NAD(P)H as one donor, and incorporation of one atom of oxygen	9/605	48/18337	2.31656930212301e-05	0.00104679975339684	0.000864141312041939	CYP4A11/CYP2B6/MICAL1/AKR1D1/CYP4A22/CYP3A4/CYP7A1/CYP2C9/CYP4F2	9
MF	GO:0016645	oxidoreductase activity, acting on the CH-NH group of donors	7/605	29/18337	3.40620025720108e-05	0.00144863693291552	0.00119586101909165	PRODH/AASS/DMGDH/PYCR1/SMOX/MTHFD1L/IL4I1	7
MF	GO:0036041	long-chain fatty acid binding	5/605	13/18337	3.97133668465189e-05	0.00159515356833518	0.00131681163754247	S100A8/S100A9/FABP4/PRR7/ALOX5AP	5
MF	GO:0042910	xenobiotic transmembrane transporter activity	7/605	30/18337	4.31728461008555e-05	0.00164284040689045	0.00135617749247563	ABCC1/SLC22A1/SLC6A6/SLC2A1/SLC6A13/ABCA8/ABCA3	7
MF	GO:0061134	peptidase regulator activity	20/605	230/18337	8.09137750824433e-05	0.00287596557979833	0.00237413188286475	SPINT2/SPINK1/FBLN1/ITIH5/FETUB/BIRC5/PI3/CD109/PTTG1/SFRP2/PAPLN/CTSC/PYCARD/SPP2/BIRC3/OPRPN/SPINT1/SERPINE2/RARRES1/WFDC2	20
MF	GO:0042379	chemokine receptor binding	10/605	69/18337	8.35342699526485e-05	0.00287596557979833	0.00237413188286475	CXCL1/CXCL8/CCL19/CCL20/CXCL5/CCL25/S100A14/CXCL6/TFF2/CCL28	10
MF	GO:0016614	oxidoreductase activity, acting on CH-OH group of donors	14/605	130/18337	0.000100914611965382	0.00331642111140778	0.00273773133896515	ADH4/HAO2/RDH16/DCXR/AKR1B15/GPD1/BMP2/IMPDH1/AKR1B10/AKR1D1/ADH1B/CYP4A22/G6PD/HSD17B13	14
MF	GO:0015370	solute:sodium symporter activity	10/605	72/18337	0.00012056461708776	0.00378992252845436	0.00312861042969152	SLC12A2/SLC22A1/SLC6A6/SLC38A1/MFSD2A/SLC6A13/SLC34A2/SLC28A1/SLC6A8/SLC10A1	10
MF	GO:0016616	oxidoreductase activity, acting on the CH-OH group of donors, NAD or NADP as acceptor	13/605	120/18337	0.000166760278185272	0.00490226946831643	0.00404686145233372	ADH4/RDH16/DCXR/AKR1B15/GPD1/BMP2/IMPDH1/AKR1B10/AKR1D1/ADH1B/CYP4A22/G6PD/HSD17B13	13
MF	GO:0005324	long-chain fatty acid transporter activity	5/605	17/18337	0.000171091274393865	0.00490226946831643	0.00404686145233372	SLC2A1/MFSD2A/FABP4/FABP5/SLC27A5	5
MF	GO:0005504	fatty acid binding	7/605	37/18337	0.000178699446958232	0.00490226946831643	0.00404686145233372	S100A8/S100A9/FABP4/PRR7/FABP5/ALOX5AP/AFP	7
MF	GO:0008009	chemokine activity	8/605	49/18337	0.000183072303796049	0.00490226946831643	0.00404686145233372	CXCL1/CXCL8/CCL19/CCL20/CXCL5/CCL25/CXCL6/CCL28	8
MF	GO:0005536	glucose binding	4/605	10/18337	0.00021022972989045	0.00542843195395698	0.00448121266345433	HK2/GCK/HKDC1/G6PD	4
MF	GO:0061135	endopeptidase regulator activity	17/605	192/18337	0.000219017709056826	0.00546033805683051	0.00450755139873757	SPINT2/SPINK1/ITIH5/FETUB/BIRC5/PI3/CD109/PTTG1/SFRP2/PAPLN/SPP2/BIRC3/OPRPN/SPINT1/SERPINE2/RARRES1/WFDC2	17
MF	GO:0045236	CXCR chemokine receptor binding	5/605	18/18337	0.000230494877561136	0.00555492654922337	0.00458563493253207	CXCL1/CXCL8/CXCL5/CXCL6/TFF2	5
MF	GO:0001664	G protein-coupled receptor binding	22/605	289/18337	0.000252689117766259	0.00589336232725825	0.00486501629111949	NTS/CTHRC1/FZD1/FZD7/CXCL1/RTP3/NMB/CXCL8/ITGB4/NECAB2/CCL19/APLP1/CCL20/HOMER3/CXCL5/ADRA2C/CCL25/S100A14/CXCL6/TFF2/CCL28/UCHL1	22
MF	GO:0005319	lipid transporter activity	15/605	162/18337	0.000313071894680118	0.00696795828589596	0.00575210358608577	APOA4/OSBPL3/ABCC1/SLC51A/SLC2A1/MFSD2A/FABP4/FABP5/ABCA8/ABCA3/GRAMD1A/SLC10A1/GRAMD1B/SLC27A5/SLC1A5	15
MF	GO:0004866	endopeptidase inhibitor activity	16/605	180/18337	0.000318039589812679	0.00696795828589596	0.00575210358608577	SPINT2/SPINK1/ITIH5/FETUB/BIRC5/PI3/CD109/PTTG1/PAPLN/SPP2/BIRC3/OPRPN/SPINT1/SERPINE2/RARRES1/WFDC2	16
MF	GO:0017147	Wnt-protein binding	6/605	30/18337	0.000379867186777629	0.0078607160372601	0.00648908203119528	CTHRC1/FZD1/FZD7/SFRP2/APCDD1/SFRP5	6
MF	GO:0048018	receptor ligand activity	31/605	486/18337	0.000380532588249106	0.0078607160372601	0.00648908203119528	NTS/TNFRSF11B/CXCL1/COLEC10/NMB/IL18/CXCL8/SFRP2/SEMA6A/BMP2/TTR/CCL19/LTB/CCL20/TGFA/TGFB1/AREG/FNDC5/TFF1/SPP1/CXCL5/DKK1/CLEC11A/LIF/CCL25/PTHLH/EPO/JAG1/STC2/CXCL6/CCL28	31
MF	GO:0015294	solute:cation symporter activity	11/605	99/18337	0.000418711345044289	0.00840911951297281	0.00694179335205006	SLC12A2/SLC22A1/SLC6A6/SLC38A1/MFSD2A/SLC6A13/SLC34A2/SLC28A1/SLC45A4/SLC6A8/SLC10A1	11
MF	GO:0030546	signaling receptor activator activity	31/605	492/18337	0.000468285408783828	0.00871438438139439	0.0071937918675848	NTS/TNFRSF11B/CXCL1/COLEC10/NMB/IL18/CXCL8/SFRP2/SEMA6A/BMP2/TTR/CCL19/LTB/CCL20/TGFA/TGFB1/AREG/FNDC5/TFF1/SPP1/CXCL5/DKK1/CLEC11A/LIF/CCL25/PTHLH/EPO/JAG1/STC2/CXCL6/CCL28	31
MF	GO:0004032	alditol:NADP+ 1-oxidoreductase activity	4/605	12/18337	0.000470070526797208	0.00871438438139439	0.0071937918675848	ADH4/AKR1B15/AKR1B10/AKR1D1	4
MF	GO:0035325	Toll-like receptor binding	4/605	12/18337	0.000470070526797208	0.00871438438139439	0.0071937918675848	S100A8/S100A9/SYK/LY96	4
MF	GO:0030414	peptidase inhibitor activity	16/605	187/18337	0.000486611355989644	0.00879550025951281	0.00726075365384547	SPINT2/SPINK1/ITIH5/FETUB/BIRC5/PI3/CD109/PTTG1/PAPLN/SPP2/BIRC3/OPRPN/SPINT1/SERPINE2/RARRES1/WFDC2	16
MF	GO:0019200	carbohydrate kinase activity	5/605	21/18337	0.000504309594723614	0.00889306919476032	0.00734129756632322	PFKP/PFKFB3/HK2/GCK/HKDC1	5
MF	GO:0008509	anion transmembrane transporter activity	29/605	459/18337	0.000676106806906372	0.0116386957474597	0.00960783357182739	FXYD1/SLC16A3/SLC12A2/SLC25A47/CFTR/CLDN4/ABCC1/LRRC8B/SLC22A1/SLC51A/SLC6A6/SLC38A1/SLC2A1/CLIC1/MFSD2A/SLC7A7/SLC6A13/MFSD10/SLC28A1/SLC45A4/CLIC3/FXYD3/SLC6A8/SLC7A1/SLC2A6/SLC10A1/SLC27A5/SLC1A5/SLC37A1	29
MF	GO:0015293	symporter activity	13/605	143/18337	0.000915984465664228	0.0154013202017497	0.0127139092296602	SLC16A3/SLC12A2/SLC22A1/SLC6A6/SLC38A1/MFSD2A/SLC6A13/SLC34A2/SLC28A1/SLC45A4/SLC6A8/SLC10A1/SLC1A5	13
MF	GO:0019842	vitamin binding	13/605	145/18337	0.00104199402696015	0.0171218563975497	0.0141342251982393	ADH4/GNMT/ETNPPL/CTH/TAT/RBP2/AADAT/TKT/SEC14L2/RBP5/DBH/EGLN3/FOLR1	13
MF	GO:0050664	oxidoreductase activity, acting on NAD(P)H, oxygen as acceptor	4/605	16/18337	0.0015557993227757	0.0249965091192629	0.0206348120704988	NCF2/CYBB/MICAL1/DUOX2	4
MF	GO:0016405	CoA-ligase activity	5/605	27/18337	0.00169905394489129	0.0263006097612922	0.0217113572609051	ACSL4/ACSM5/ACSS1/SLC27A5/ACSM2A	5
MF	GO:0005496	steroid binding	10/605	100/18337	0.00170972151975205	0.0263006097612922	0.0217113572609051	PAQR8/APOA4/OSBPL3/AKR1D1/PROM1/PDIA2/CYP3A4/GRAMD1A/PAQR5/GRAMD1B	10
MF	GO:0043178	alcohol binding	9/605	86/18337	0.00209575189542479	0.031319817069219	0.025854751806431	ADH4/APOA4/OSBPL3/RBP2/ITPR3/PROM1/RBP5/GRAMD1A/GRAMD1B	9
MF	GO:0005125	cytokine activity	17/605	235/18337	0.00212264320386131	0.031319817069219	0.025854751806431	TNFRSF11B/CXCL1/IL18/CXCL8/BMP2/CCL19/LTB/CCL20/TGFB1/AREG/SPP1/CXCL5/LIF/CCL25/EPO/CXCL6/CCL28	17
MF	GO:0005178	integrin binding	12/605	142/18337	0.00263909681414966	0.0381613399326041	0.0315024819710075	COMP/ICAM1/NPNT/ITGB4/SFRP2/SPP1/ITGAV/SYK/ITGAM/ITGA2/ITGA3/ADAM9	12
MF	GO:0016878	acid-thiol ligase activity	5/605	31/18337	0.00320833874896537	0.0454829199118032	0.0375465030064678	ACSL4/ACSM5/ACSS1/SLC27A5/ACSM2A	5
MF	GO:0030246	carbohydrate binding	18/605	267/18337	0.00341971981171863	0.0475472581513956	0.0392506302276207	PFKP/ALDOA/COLEC10/MRC2/ALDOB/FBP1/FCN2/FCN3/LGALS9/HK2/CLEC11A/MRC1/DBH/GCK/EGLN3/HKDC1/G6PD/CLEC3B	18
MF	GO:0008401	retinoic acid 4-hydroxylase activity	3/605	10/18337	0.00360541633526241	0.0490333321858569	0.0404773958642802	CYP2C8/CYP3A4/CYP2S1	3
MF	GO:0004745	retinol dehydrogenase activity	4/605	20/18337	0.00373005984816339	0.0490333321858569	0.0404773958642802	ADH4/RDH16/BMP2/ADH1B	4
MF	GO:0016638	oxidoreductase activity, acting on the CH-NH2 group of donors	4/605	20/18337	0.00373005984816339	0.0490333321858569	0.0404773958642802	DAO/ASPDH/LOX/IL4I1	4
MF	GO:0005126	cytokine receptor binding	18/605	270/18337	0.00384512598398777	0.0496433229718422	0.0409809479872381	CXCL1/OSMR/IL18/CXCL8/CCL19/LTB/CCL20/TGFB1/PYCARD/CXCL5/SYK/LIF/CCL25/EPO/S100A14/CXCL6/TFF2/CCL28	18
MF	GO:0008376	acetylgalactosaminyltransferase activity	6/605	47/18337	0.00427877064995777	0.0542728277178854	0.0448026400466492	B3GNT3/B3GNT7/CSGALNACT1/B4GALNT4/B3GNT5/B4GALNT1	6
MF	GO:0016835	carbon-oxygen lyase activity	8/605	79/18337	0.0044704841696555	0.0550100053107916	0.0454111858647723	UROC1/ENO3/ETNPPL/CYP1A2/ENO2/CA9/CYP2S1/CA3	8
MF	GO:0008106	alcohol dehydrogenase (NADP+) activity	4/605	21/18337	0.00448905990779627	0.0550100053107916	0.0454111858647723	ADH4/AKR1B15/AKR1B10/AKR1D1	4
MF	GO:0008559	ABC-type xenobiotic transporter activity	3/605	11/18337	0.00483678977159033	0.0573278525386853	0.0473245867211685	ABCC1/ABCA8/ABCA3	3
MF	GO:0016175	superoxide-generating NAD(P)H oxidase activity	3/605	11/18337	0.00483678977159033	0.0573278525386853	0.0473245867211685	NCF2/CYBB/DUOX2	3
MF	GO:0016836	hydro-lyase activity	7/605	64/18337	0.00501380438657683	0.0581849956464202	0.0480321650018494	UROC1/ENO3/CYP1A2/ENO2/CA9/CYP2S1/CA3	7
MF	GO:0004867	serine-type endopeptidase inhibitor activity	9/605	98/18337	0.00507006186130633	0.0581849956464202	0.0480321650018494	SPINT2/SPINK1/ITIH5/PI3/CD109/PAPLN/SPINT1/SERPINE2/WFDC2	9
MF	GO:0016829	lyase activity	14/605	194/18337	0.0051535995363568	0.0582195697622807	0.0480607062025379	UROC1/ALDOA/ENO3/ETNPPL/ALDOB/CTH/ADCY1/CYP1A2/ENO2/ALOX5AP/CA9/CYP2S1/PCK2/CA3	14
MF	GO:0015645	fatty acid ligase activity	4/605	22/18337	0.00534550420417445	0.0594584544556635	0.0490834151217314	ACSL4/ACSM5/SLC27A5/ACSM2A	4
