# Supplementary material for: Comprehensive analysis and immune landscape of chemokines- and chemokine receptors-based signature in hepatocellular carcinoma
Source: Front Immunol. 2023 Jul 20;14:1164669. doi: 10.3389/fimmu.2023.1164669 (PMC10399597; doi:10.3389/fimmu.2023.1164669)
Supplement: Supplementary Table 4 — Gene Set Variation Analysis. [file Table_4.xls]

id	logFC	AveExpr	t	P.Value	adj.P.Val	B
KEGG_GLYCINE_SERINE_AND_THREONINE_METABOLISM	-0.448428172265033	-0.0759423028174505	-11.9300854861159	9.41653422690138e-28	1.75147536620366e-25	52.2733776291536
KEGG_FATTY_ACID_METABOLISM	-0.460552881188685	-0.0857631395342862	-11.4328285916398	6.31716822737062e-26	5.87496645145468e-24	48.1354930258923
KEGG_VALINE_LEUCINE_AND_ISOLEUCINE_DEGRADATION	-0.443413675057726	-0.0843070506783888	-10.6107194017702	5.52986118689122e-23	3.42851393587255e-21	41.473876586563
KEGG_HISTIDINE_METABOLISM	-0.298108433385697	-0.0674556462068007	-10.341256119487	4.8277240580761e-22	1.97338581541438e-20	39.3443856493913
KEGG_BETA_ALANINE_METABOLISM	-0.381704429037091	-0.0717471938188825	-10.3294562019011	5.30480057907092e-22	1.97338581541438e-20	39.2517863512092
KEGG_PEROXISOME	-0.327070516066801	-0.044289597062854	-10.2437818037233	1.04977700953034e-21	3.25430872954406e-20	38.5811378427296
KEGG_BUTANOATE_METABOLISM	-0.369695240220218	-0.0647613783901041	-10.1882921494104	1.63080859777122e-21	4.33329141693497e-20	38.1483594169956
KEGG_TRYPTOPHAN_METABOLISM	-0.343050851086867	-0.0782451330157647	-9.87427215391375	1.92577038070396e-20	4.47741613513671e-19	35.7233918863543
KEGG_PPAR_SIGNALING_PATHWAY	-0.292389810045826	-0.0463403074297959	-9.79746446117072	3.50023271745581e-20	7.23381428274202e-19	35.1366700082632
KEGG_PRIMARY_BILE_ACID_BIOSYNTHESIS	-0.459765965197672	-0.0726020404666271	-9.77852551901717	4.05425286832623e-20	7.54091033508678e-19	34.9923949023672
KEGG_TYROSINE_METABOLISM	-0.282470650641351	-0.0578046929027784	-9.72994527430909	5.90593298835058e-20	9.98639578030188e-19	34.6230381451033
KEGG_PROPANOATE_METABOLISM	-0.374401862122125	-0.0882907827022888	-9.65324152858457	1.06740134812181e-19	1.6544720895888e-18	34.0419931952742
KEGG_PATHOGENIC_ESCHERICHIA_COLI_INFECTION	0.239326123468446	-0.011657238636626	9.57285091577558	1.97924915738584e-19	2.83184879441359e-18	33.4358581324591
KEGG_LIMONENE_AND_PINENE_DEGRADATION	-0.412640673457928	-0.0698506096223284	-9.40868245611592	6.92141125682039e-19	9.19558924120423e-18	32.2072335718778
KEGG_VIBRIO_CHOLERAE_INFECTION	0.205783138936369	0.0139670545362438	9.35977637407759	1.00258381110014e-18	1.24320392576417e-17	31.8436462763729
KEGG_RETINOL_METABOLISM	-0.325628351342985	-0.0720954682802564	-9.11263172511173	6.41007121268632e-18	7.45170778474785e-17	30.023705309775
KEGG_DRUG_METABOLISM_CYTOCHROME_P450	-0.325264088289311	-0.0629002095099404	-9.03106594952121	1.17485860275336e-17	1.28543353007132e-16	29.4295810096683
KEGG_PHENYLALANINE_METABOLISM	-0.287726964344279	-0.0474105150451187	-8.58693148261062	3.00183218424312e-16	3.10189325705123e-15	26.2535473087332
KEGG_ARGININE_AND_PROLINE_METABOLISM	-0.239989038138394	-0.0515468769761577	-8.41712641657043	1.00873337454426e-15	9.87496882448588e-15	25.0665514366231
KEGG_GLYOXYLATE_AND_DICARBOXYLATE_METABOLISM	-0.256458749415895	-0.0589205723783076	-8.3191464188285	2.01588771863569e-15	1.8747755783312e-14	24.3887470418549
KEGG_NOD_LIKE_RECEPTOR_SIGNALING_PATHWAY	0.23163651408141	-0.0283167881936469	8.30274567331702	2.26244421201264e-15	2.00387915921119e-14	24.2758054576304
KEGG_ALANINE_ASPARTATE_AND_GLUTAMATE_METABOLISM	-0.228560114554531	-0.0711414962907683	-8.07420747914342	1.11218804935315e-14	9.40304441725846e-14	22.7176304788257
KEGG_BLADDER_CANCER	0.178716845570423	-0.0187284798422673	7.80096649526332	7.18292587437118e-14	5.80880092449148e-13	20.8938616735746
KEGG_FC_GAMMA_R_MEDIATED_PHAGOCYTOSIS	0.218732112079197	-0.0201267479241473	7.70529810236173	1.36621372909571e-13	1.05881564004917e-12	20.2656779109053
KEGG_LINOLEIC_ACID_METABOLISM	-0.230821657810328	-0.0707494779427798	-7.61852900967958	2.4363414512776e-13	1.81263803975054e-12	19.7006712089379
KEGG_NITROGEN_METABOLISM	-0.215841527717771	-0.0454053578632114	-7.59837796236553	2.78485709180831e-13	1.9922439195244e-12	19.570106492278
KEGG_CELL_CYCLE	0.240920419531623	0.00971306905068052	7.496537195349	5.45303813969557e-13	3.75653738512361e-12	18.914037604931
KEGG_EPITHELIAL_CELL_SIGNALING_IN_HELICOBACTER_PYLORI_INFECTION	0.17365974278628	-0.00205395848033557	7.48849590881558	5.74865371706248e-13	3.81874854062008e-12	18.8625057116512
KEGG_PYRUVATE_METABOLISM	-0.225200591572491	-0.0556603783125941	-7.38977715033012	1.09558655190798e-12	7.02686547085807e-12	18.2331350732323
KEGG_ENDOCYTOSIS	0.150963034193866	-0.00140598345391801	7.12298865452016	6.07452624089877e-12	3.76620626935724e-11	16.5628911647432
KEGG_DRUG_METABOLISM_OTHER_ENZYMES	-0.213090887496003	-0.0540193575102787	-7.06520955639454	8.75106007555679e-12	5.25063604533407e-11	16.2071570106851
KEGG_METABOLISM_OF_XENOBIOTICS_BY_CYTOCHROME_P450	-0.250637551741928	-0.0541115824384328	-7.03296280112039	1.07188074445531e-11	6.23030682714651e-11	16.0095617721935
KEGG_CYSTEINE_AND_METHIONINE_METABOLISM	-0.159297052703562	-0.0664666699464711	-6.99123902126873	1.39216853023792e-11	7.84676807952284e-11	15.7549012890998
KEGG_CYTOSOLIC_DNA_SENSING_PATHWAY	0.168983442105405	-0.00165519854766975	6.94443617411916	1.86415416228042e-11	1.01980198289458e-10	15.4705980214524
KEGG_RNA_DEGRADATION	0.197456537496233	0.015182273331764	6.8639985518242	3.06869794786202e-11	1.6307937665781e-10	14.9853557644581
KEGG_UBIQUITIN_MEDIATED_PROTEOLYSIS	0.184986514420944	0.019723301388722	6.84132324613207	3.52896913163655e-11	1.82330071801222e-10	14.8493418567636
KEGG_SPLICEOSOME	0.24574406146074	0.0454014454197487	6.75378827313769	6.03362064939001e-11	3.0331174075312e-10	14.327501972985
KEGG_STEROID_HORMONE_BIOSYNTHESIS	-0.225111628505594	-0.03482673137266	-6.69600738673506	8.57300638288096e-11	4.1962610189891e-10	13.9858648596848
KEGG_AMINOACYL_TRNA_BIOSYNTHESIS	0.21101625667334	0.0266222085847917	6.5106267710372	2.60654411181387e-10	1.243121037942e-09	12.9051280565068
KEGG_BIOSYNTHESIS_OF_UNSATURATED_FATTY_ACIDS	-0.222194015600398	-0.0469675567940135	-6.47507441495491	3.21762341564357e-10	1.49619488827426e-09	12.700566767053
KEGG_GLYCOSPHINGOLIPID_BIOSYNTHESIS_GLOBO_SERIES	0.185606441975909	0.0148043002313204	6.38656089703498	5.41557878543469e-10	2.39832774783536e-09	12.1950992808963
KEGG_OOCYTE_MEIOSIS	0.141587494849638	0.00144354277752587	6.36067376831823	6.2999171831996e-10	2.72508045598866e-09	12.0483039420675
KEGG_ONE_CARBON_POOL_BY_FOLATE	-0.166934097392944	-0.0629283917046621	-6.3059443891603	8.66074740979456e-10	3.66113413232225e-09	11.7395093701333
KEGG_VASOPRESSIN_REGULATED_WATER_REABSORPTION	0.15831969147442	-0.00190793772564848	6.30147861845492	8.88779953385382e-10	3.67362380732625e-09	11.7144059165835
KEGG_PROXIMAL_TUBULE_BICARBONATE_RECLAMATION	-0.164946013791603	-0.0422746511718955	-6.26197311265906	1.11674984426423e-09	4.51555371811188e-09	11.4929490924218
KEGG_HOMOLOGOUS_RECOMBINATION	0.242321911452753	0.0293087722611094	6.24346041480238	1.24240317184707e-09	4.91674446730968e-09	11.3895535741361
KEGG_GLYCOLYSIS_GLUCONEOGENESIS	-0.161868899779165	-0.0592695145181665	-6.20198462024732	1.57627644259137e-09	6.10807121504154e-09	11.1587933860373
KEGG_NON_HOMOLOGOUS_END_JOINING	0.231791990513086	0.0214617852632314	6.18479377136913	1.73909955272165e-09	6.60147993482096e-09	11.0635085678566
KEGG_PANCREATIC_CANCER	0.168427727466502	-0.0142482931883887	6.12916926372938	2.38697731264243e-09	8.87955560302984e-09	10.7566484442887
KEGG_COMPLEMENT_AND_COAGULATION_CASCADES	-0.254554149014232	-0.0754842445681412	-6.08510005803426	3.06290548141724e-09	1.11705964616394e-08	10.5151176420143
KEGG_N_GLYCAN_BIOSYNTHESIS	0.162713225894091	0.0154585860185347	6.07107475187141	3.31490765318555e-09	1.18571696825483e-08	10.4385436454164
KEGG_PATHWAYS_IN_CANCER	0.129955368786436	-0.00841045266402047	6.03359395557866	4.09202786165335e-09	1.43607015522174e-08	10.2346102422462
KEGG_PANTOTHENATE_AND_COA_BIOSYNTHESIS	-0.160255178713236	-0.0582802198995155	-5.98010429317323	5.51726906165175e-09	1.87558622719753e-08	9.9453446774281
KEGG_RIG_I_LIKE_RECEPTOR_SIGNALING_PATHWAY	0.124853467346567	-0.0015542536913357	5.97916854033219	5.54608830622925e-09	1.87558622719753e-08	9.94030284720796
KEGG_CHRONIC_MYELOID_LEUKEMIA	0.164111351712593	-0.00817394123782083	5.94127023489317	6.84534907717895e-09	2.24525580328901e-08	9.73664641186358
KEGG_REGULATION_OF_ACTIN_CYTOSKELETON	0.136146467609389	-0.00756995005493384	5.9377036624135	6.98192312750379e-09	2.24525580328901e-08	9.71753478143807
KEGG_PROGESTERONE_MEDIATED_OOCYTE_MATURATION	0.141111865952832	-0.000847180388704414	5.93720226123606	7.00133530057862e-09	2.24525580328901e-08	9.71484875155232
KEGG_LYSOSOME	0.141684633062345	0.00565103211854523	5.90013981090199	8.59202466992751e-09	2.70867218407884e-08	9.51681584423141
KEGG_LYSINE_DEGRADATION	-0.170731962402284	-0.0488756209592322	-5.77307425236484	1.72057434094041e-08	5.33378045691528e-08	8.845594195668
KEGG_SMALL_CELL_LUNG_CANCER	0.151204332431051	-0.00420985509929977	5.71344739792036	2.37378222329884e-08	7.23809005792761e-08	8.53476649507386
KEGG_ARACHIDONIC_ACID_METABOLISM	-0.135994134196758	-0.0534970993155534	-5.65433430381321	3.25755462946137e-08	9.77266388838412e-08	8.22925484322278
KEGG_RENAL_CELL_CARCINOMA	0.155464569588418	-0.0119989157120818	5.61929876646904	3.92492966869014e-08	1.15878875932757e-07	8.04942798888625
KEGG_TAURINE_AND_HYPOTAURINE_METABOLISM	-0.160521025500202	-0.0670101606959813	-5.60151154702687	4.31294977547811e-08	1.25345102849833e-07	7.95848768277898
KEGG_PYRIMIDINE_METABOLISM	0.122239784396359	-0.00220037765523852	5.57552309997139	4.94780248236583e-08	1.41583271033853e-07	7.82604944599829
KEGG_GLYCEROLIPID_METABOLISM	-0.10325558149797	-0.0331670069118397	-5.46109466822057	9.00362920810109e-08	2.53738641319213e-07	7.24905332947426
KEGG_MTOR_SIGNALING_PATHWAY	0.12779862083686	-0.00551895411975506	5.26101616641301	2.5050849207706e-07	6.95441485467659e-07	6.2644600124545
KEGG_CITRATE_CYCLE_TCA_CYCLE	-0.206437865048398	-0.0372192162490184	-5.24902743808058	2.6609383960051e-07	7.27844914201396e-07	6.2064541343798
KEGG_NEUROTROPHIN_SIGNALING_PATHWAY	0.133915608466597	-0.0115675241246558	5.23373038023364	2.87350393338501e-07	7.74596712477699e-07	6.13260516189681
KEGG_P53_SIGNALING_PATHWAY	0.101976667606354	-0.0275878696859786	5.14043449752202	4.57405364927213e-07	1.21539139823517e-06	5.68619512335419
KEGG_NOTCH_SIGNALING_PATHWAY	0.149238399021021	0.00488969263423571	5.13508995476294	4.69655350288276e-07	1.23036472047351e-06	5.66083045589041
KEGG_T_CELL_RECEPTOR_SIGNALING_PATHWAY	0.15474398904361	-0.0386235565671173	5.10155147587519	5.54102436732519e-07	1.43143129489234e-06	5.50217756466336
KEGG_DNA_REPLICATION	0.236691100285723	0.0398380596976895	5.09645619779219	5.68155230956622e-07	1.447628396684e-06	5.47815268518832
KEGG_TOLL_LIKE_RECEPTOR_SIGNALING_PATHWAY	0.130845300038049	-0.0402377026342349	5.06519535231304	6.62232171790451e-07	1.64233578604032e-06	5.33120625479245
KEGG_RNA_POLYMERASE	0.156253026525743	0.0159347734959236	4.99117743203002	9.48996133749362e-07	2.32254316943923e-06	4.9863853376531
KEGG_LEISHMANIA_INFECTION	0.190061893995694	-0.0598501658468705	4.95188984772688	1.146711899253e-06	2.76997939300074e-06	4.80514459501357
KEGG_THYROID_CANCER	0.12968909549483	-0.0195201242068037	4.93532274213696	1.24152919740181e-06	2.96056962457354e-06	4.72908994676198
KEGG_STARCH_AND_SUCROSE_METABOLISM	-0.142415319050499	-0.0389465742694579	-4.93192389437096	1.26189704402567e-06	2.97104873656677e-06	4.71351420537637
KEGG_MATURITY_ONSET_DIABETES_OF_THE_YOUNG	-0.132371951440551	0.00901343222545089	-4.85756383909995	1.797454754871e-06	4.17908230507508e-06	4.37508493223015
KEGG_SNARE_INTERACTIONS_IN_VESICULAR_TRANSPORT	0.117341382492253	0.0154632262142986	4.82019981329124	2.14361814840644e-06	4.92238241485924e-06	4.20672555879463
KEGG_BASAL_TRANSCRIPTION_FACTORS	0.1398460399772	0.0185054795138431	4.79696558015047	2.39040636754011e-06	5.42214127271293e-06	4.10260695634455
KEGG_COLORECTAL_CANCER	0.127934382612797	-0.0136261674397422	4.72368617110906	3.36142371776351e-06	7.53282905426522e-06	3.77711199411773
KEGG_MISMATCH_REPAIR	0.194476703781656	0.0394329459997211	4.70859024020013	3.60408016677736e-06	7.98046322643559e-06	3.71060499153695
KEGG_AXON_GUIDANCE	0.11645260504885	-0.0166290102346426	4.68961767452054	3.93304070983675e-06	8.60641849446631e-06	3.6272845890421
KEGG_ABC_TRANSPORTERS	-0.122812444974265	-0.0227462180245217	-4.58613336561301	6.30168878729629e-06	1.34725760280128e-05	3.17804654216512
KEGG_RENIN_ANGIOTENSIN_SYSTEM	-0.127085864709899	-0.0306872427443223	-4.58297796084704	6.39206859750438e-06	1.35105086265434e-05	3.1644877794496
KEGG_ASCORBATE_AND_ALDARATE_METABOLISM	-0.194264533622447	-0.0331607609531908	-4.56821441467019	6.83174557125358e-06	1.4277580632058e-05	3.10115869039372
KEGG_NUCLEOTIDE_EXCISION_REPAIR	0.148272289159694	0.020002514577791	4.55079526866388	7.38790979720849e-06	1.52683469142309e-05	3.02667117125586
KEGG_B_CELL_RECEPTOR_SIGNALING_PATHWAY	0.131938722083812	-0.0417970171932934	4.44171108045533	1.19944975722269e-05	2.43197870171059e-05	2.56596130590544
KEGG_PHOSPHATIDYLINOSITOL_SIGNALING_SYSTEM	0.126341411030969	-0.00291279886805881	4.44105535793227	1.20291419654502e-05	2.43197870171059e-05	2.56322201038398
KEGG_AMINO_SUGAR_AND_NUCLEOTIDE_SUGAR_METABOLISM	0.104693465626942	-0.0173291916194584	4.3907724823968	1.49913239593151e-05	2.98586089604086e-05	2.35424011183215
KEGG_FOLATE_BIOSYNTHESIS	-0.159403601749735	-0.0408787790392632	-4.38828931350487	1.51543900655565e-05	2.98586089604086e-05	2.34397486681718
KEGG_ANTIGEN_PROCESSING_AND_PRESENTATION	0.154742793391655	-0.0237799923404625	4.38443456637348	1.54108949473077e-05	2.98586089604086e-05	2.32804990525992
KEGG_APOPTOSIS	0.108231041005635	-0.031952329513647	4.37902926887539	1.57775882393301e-05	3.02539320877877e-05	2.30574030764719
KEGG_NON_SMALL_CELL_LUNG_CANCER	0.103166875128139	-0.0167089251811805	4.31138576514838	2.11339165617089e-05	3.97061462674532e-05	2.02863737650221
KEGG_PENTOSE_AND_GLUCURONATE_INTERCONVERSIONS	-0.15654419313157	-0.0406998160846901	-4.17126273788126	3.82657206289436e-05	7.04695449206287e-05	1.46697564030546
KEGG_PROTEASOME	0.173831858255072	0.0343673709846491	4.12865599165688	4.5690995026282e-05	8.331887328322e-05	1.29951713737033
KEGG_ACUTE_MYELOID_LEUKEMIA	0.107132823445631	-0.0172385911984391	4.11588934714838	4.81707681909017e-05	8.64805542204611e-05	1.24964327580723
KEGG_RIBOFLAVIN_METABOLISM	0.115942446694592	0.0013375981621647	4.11496741434702	4.835471848886e-05	8.64805542204611e-05	1.24604709624703
KEGG_GLYCOSAMINOGLYCAN_BIOSYNTHESIS_CHONDROITIN_SULFATE	0.125919046570721	-0.0206954002863711	4.08816098713967	5.40053024992067e-05	9.56665358557376e-05	1.14180294341161
KEGG_GLYCOSAMINOGLYCAN_BIOSYNTHESIS_KERATAN_SULFATE	0.106630992276678	-0.00646180650926211	4.0648465253875	5.94256004422593e-05	0.000104275110210002	1.0516412533747
KEGG_GAP_JUNCTION	0.10074613743025	-0.0102169336223549	4.00625897034525	7.54220085104162e-05	0.000128701775990251	0.827142150850299
KEGG_ALPHA_LINOLENIC_ACID_METABOLISM	-0.101232001660527	-0.0428059892608734	-3.9685593304938	8.77940603753384e-05	0.000148451774816481	0.684253332309173
KEGG_GLYCOSPHINGOLIPID_BIOSYNTHESIS_GANGLIO_SERIES	0.119937204596876	-0.016377447967063	3.93211700478384	0.000101566016879215	0.000170191703959766	0.547302700353812
KEGG_HYPERTROPHIC_CARDIOMYOPATHY_HCM	0.10367448894175	-0.0046458356735752	3.88225393249076	0.000123755728425914	0.000205522906135893	0.361789851059287
KEGG_PARKINSONS_DISEASE	-0.140022018128359	-0.0133244792036219	-3.84597673013074	0.000142704800627034	0.000234894627580781	0.228186348662176
KEGG_BASE_EXCISION_REPAIR	0.128121384693694	0.0177922743067567	3.84080586358927	0.00014561941370255	0.000236242248090175	0.209236550718401
KEGG_CHEMOKINE_SIGNALING_PATHWAY	0.107280368437246	-0.0389163331905789	3.84002616079201	0.000146063755539624	0.000236242248090175	0.206381186222526
KEGG_ADHERENS_JUNCTION	0.104573174784503	-0.0115804997010999	3.69725907960331	0.000253002256426001	0.000395448905001985	-0.307448976367692
KEGG_PROTEIN_EXPORT	0.114074951687558	0.0187718155643383	3.61646903901766	0.000342660672279266	0.000526734587140029	-0.590248947504802
KEGG_INOSITOL_PHOSPHATE_METABOLISM	0.105392639929888	-0.00762493270394508	3.60809400085842	0.000353496663125889	0.000538937535585371	-0.61923405305992
KEGG_VALINE_LEUCINE_AND_ISOLEUCINE_BIOSYNTHESIS	0.133015829945192	0.026179852200534	3.5762198700363	0.000397750735639327	0.000591853094631319	-0.728976676331699
KEGG_PRIMARY_IMMUNODEFICIENCY	0.15107461179863	-0.0523797357831819	3.49382018459045	0.000537429582178103	0.000774898467326567	-1.00848234609741
KEGG_TYPE_I_DIABETES_MELLITUS	0.160205565083995	-0.0447098366991965	3.47901414345354	0.000566951219695443	0.000811176360487326	-1.05806241250745
KEGG_VIRAL_MYOCARDITIS	0.109995323102347	-0.0226618865310792	3.30085714463013	0.00106340990696845	0.00149844123254646	-1.63920054953769
KEGG_OTHER_GLYCAN_DEGRADATION	0.102585348330231	0.00929654479801697	3.06770114163822	0.00232566349921141	0.00313458993371972	-2.35630421136151
KEGG_INTESTINAL_IMMUNE_NETWORK_FOR_IGA_PRODUCTION	0.132525162887964	-0.0557033484646509	3.05279406540605	0.00244114030343917	0.00326656184488982	-2.40046479017615
KEGG_DORSO_VENTRAL_AXIS_FORMATION	0.102328650566275	-0.0112125399025041	2.95041392137379	0.00338774960913595	0.00446894629290275	-2.69823861443233
KEGG_OXIDATIVE_PHOSPHORYLATION	-0.110200363022715	-0.00415681622412892	-2.80909679566537	0.00524775637939397	0.00677835199005054	-3.09337094991231
KEGG_ALLOGRAFT_REJECTION	0.128188541416485	-0.0550602285777546	2.50464603477616	0.0127126134982387	0.0156592457660424	-3.88145638868458
KEGG_STEROID_BIOSYNTHESIS	-0.103244342267624	-0.00918549034626471	-2.21906590114134	0.0271246764509625	0.0319315811384748	-4.54138234959009
KEGG_GRAFT_VERSUS_HOST_DISEASE	0.107822785948292	-0.0691233766331532	2.1374921963659	0.0332522447244152	0.0386557344921327	-4.71565563182778
