# Supplementary material for: Comprehensive analysis and immune landscape of chemokines- and chemokine receptors-based signature in hepatocellular carcinoma
Source: Front Immunol. 2023 Jul 20;14:1164669. doi: 10.3389/fimmu.2023.1164669 (PMC10399597; doi:10.3389/fimmu.2023.1164669)
Supplement: Supplementary Table 5 — RT-qPCR. [file Table_5.xlsx]

## Sheet: 1
Block Type: 96well	Table: Original data (CTvalue) of qRT-PCR
Chemistry: SYBR_GREEN			Gene name(CT value)
Repetition: 3	Sample Name	Type	β-actin	CCL14	CCL20	CCR3
	A1	Tumor	22.3514	26.9226	30.3447	Undetermined
	A1	Tumor	22.3734	26.9711	30.31	Undetermined
	A1	Tumor	22.4224	27.011	30.9208	Undetermined
	A2	Normal	24.5655	25.7006	Undetermined	Undetermined
	A2	Normal	24.7592	25.6281	Undetermined	37.1022
	A2	Normal	24.7272	25.575	Undetermined	36.5136
	B1	Tumor	19.9287	29.9614	24.4581	30.4004
	B1	Tumor	19.9851	30.059	24.3968	31.2894
	B1	Tumor	19.986	29.8978	24.3569	31.17
	B2	Normal	22.764	23.9606	29.8632	28.945
	B2	Normal	22.8667	23.9896	29.9828	28.9001
	B2	Normal	22.8629	24.0222	30.2019	Undetermined
	C1	Tumor	20.7067	28.0919	26.8347	Undetermined
	C1	Tumor	20.6604	27.965	26.7703	Undetermined
	C1	Tumor	20.6586	28.0196	26.7303	Undetermined
	C2	Normal	21.8471	22.9392	29.9167	34.7754
	C2	Normal	21.8908	22.9207	29.3801	34.9762
	C2	Normal	21.9046	23.0081	Undetermined	Undetermined
	D1	Tumor	18.9701	24.3953	20.511	35.1921
	D1	Tumor	18.907	24.2693	20.556	35.6246
	D1	Tumor	18.919	24.6123	20.4564	Undetermined
	D2	Normal	21.847	23.9467	Undetermined	29.7911
	D2	Normal	21.8286	23.5265	Undetermined	29.8839
	D2	Normal	21.8536	23.7081	Undetermined	29.77

## Sheet: 2
Block Type: 96well	Table: Original data (CTvalue) of qRT-PCR
Chemistry: SYBR_GREEN			Gene name(CT value)
Repetition: 3	Sample Name	Type	β-actin	CCL14	CCL20	CCR3
	E1	Tumor	17.6141	25.4097	21.5164	Undetermined
	E1	Tumor	17.5459	25.481	21.3702	35.0099
	E1	Tumor	17.6441	25.4791	21.3	35.5841
	E2	Normal	23.0805	23.9754	34.3406	32.8219
	E2	Normal	23.0639	23.9962	34.233	32.9246
	E2	Normal	23.2596	24.0267	Undetermined	32.6423
	F1	Normal	24.7003	25.8099	33.9349	34.3878
	F1	Normal	24.6706	25.9524	34.1698	34.3875
	F1	Normal	24.6708	25.9262	Undetermined	Undetermined
	F2	Tumor	21.484	25.8368	30.0657	Undetermined
	F2	Tumor	21.4538	25.8686	29.7951	Undetermined
	F2	Tumor	21.5318	25.8995	29.9217	Undetermined
	G1	Normal	25.4093	26.6321	Undetermined	Undetermined
	G1	Normal	25.2959	26.7943	Undetermined	Undetermined
	G1	Normal	25.3911	26.804	Undetermined	Undetermined
	G2	Tumor	21.9046	24.5174	28.73	Undetermined
	G2	Tumor	21.9241	24.5359	28.5917	Undetermined
	G2	Tumor	21.9762	24.6185	28.6085	Undetermined
	H1	Normal	23.6615	24.235	31.2257	Undetermined
	H1	Normal	23.5741	24.2552	30.6476	Undetermined
	H1	Normal	23.634	24.3704	31.0031	Undetermined
	H2	Tumor	21.3382	27.1058	28.6952	Undetermined
	H2	Tumor	21.2418	27.3405	28.6363	Undetermined
	H2	Tumor	21.3783	27.2991	28.6661	Undetermined

## Sheet: 3
Block Type: 96well	Table: Original data (CTvalue) of qRT-PCR
Chemistry: SYBR_GREEN			Gene name(CT value)
Repetition: 3	Sample Name	Type	β-actin	CCL14	CCL20	CCR3
	I1	Normal	20.6686	22.6267	Undetermined	34.983
	I1	Normal	20.7614	22.6404	32.3445	34.7162
	I1	Normal	21.5085	22.5964	32.9741	34.0482
	I2	Tumor	17.9948	23.2424	28.0393	32.4015
	I2	Tumor	18.0948	23.3405	27.9617	32.188
	I2	Tumor	18.3308	23.27	28.1968	Undetermined
	J1	Normal	22.7793	23.6632	31.1009	31.4836
	J1	Normal	22.8826	23.7329	31.1983	32.2132
	J1	Normal	22.9375	23.7797	31.4572	31.7977
	J2	Tumor	23.32	25.684	25.8134	31.7547
	J2	Tumor	23.4739	25.7152	25.6522	32.048
	J2	Tumor	23.5441	25.6957	25.7605	31.8665
	K1	Normal	22.9492	24.2711	33.3286	34.6706
	K1	Normal	22.7991	24.391	33.0415	34.9847
	K1	Normal	22.9105	24.3605	Undetermined	34.246
	K2	Tumor	21.6151	25.8468	26.7157	Undetermined
	K2	Tumor	21.6944	25.9182	26.757	Undetermined
	K2	Tumor	21.7181	25.9308	26.8299	Undetermined
	L1	Normal	21.7848	24.2293	Undetermined	36.9451
	L1	Normal	21.9109	24.1602	Undetermined	36.4295
	L1	Normal	21.9279	24.3465	Undetermined	36.3604
	L2	Tumor	19.3089	23.71	25.01	32.4388
	L2	Tumor	19.949	23.7958	25.1353	32.0081
	L2	Tumor	Undetermined	23.84	24.9334	Undetermined

## Sheet: 4
Block Type: 96well	Table: Original data (CTvalue) of qRT-PCR
Chemistry: SYBR_GREEN			Gene name(CT value)
Repetition: 3	Sample Name	Type	β-actin	CCL14	CCL20	CCR3
	M1	Normal	22.6347	23.7539	28.5649	Undetermined
	M1	Normal	22.4602	23.7772	28.9246	33.8369
	M1	Normal	22.8829	23.8496	28.2964	33.5915
	M2	Tumor	20.6771	26.9147	22.0295	32.4337
	M2	Tumor	20.7783	26.9322	21.98	32.2973
	M2	Tumor	20.933	26.9279	21.948	32.51
	N1	Normal	24.4667	25.4093	Undetermined	Undetermined
	N1	Normal	24.458	25.5306	Undetermined	Undetermined
	N1	Normal	24.5795	25.6003	Undetermined	Undetermined
	N2	Tumor	19.1122	26.3965	25.8866	33.4196
	N2	Tumor	19.1263	26.4773	25.9715	32.8199
	N2	Tumor	19.2321	26.5696	25.8237	Undetermined
	5	Normal	21.9417	22.6812	Undetermined	Undetermined
	5	Normal	21.912	22.7593	Undetermined	Undetermined
	5	Normal	22.0618	22.8375	Undetermined	Undetermined
	6	Tumor	20.5929	25.4693	29.2925	Undetermined
	6	Tumor	20.6135	25.4348	28.9363	35.0106
	6	Tumor	20.8391	25.565	28.8673	35.0715

## Sheet: 5
Block Type: 96well	Table: Original data (CTvalue) of qRT-PCR
Chemistry: SYBR_GREEN			Gene name(CT value)
Repetition: >=3	Sample Name	Type	β-actin	CCL20	CCR3
	5	Normal	22.682	Undetermined	36.3795
	5	Normal	22.5713	Undetermined	37.0474
	5	Normal	22.5407	Undetermined	36.6921
	A1	Tumor	22.5191	-	35.5
	A1	Tumor	22.3092	-	35.6434
	A1	Tumor	22.2151	-	Undetermined
	C1	Tumor	19.6671	-	Undetermined
	C1	Tumor	19.6579	-	Undetermined
	D2	Normal	19.6078	26.9571	-
	D2	Normal	19.3386	27.3291	-
	D2	Normal	19.411	27.0829	-
	F2	Tumor	20.5522	-	31.7355
	F2	Tumor	20.3868	-	31.519
	F2	Tumor	20.3121	-	31.3372
	G1	Normal	24.2328	35.2881	Undetermined
	G1	Normal	24.1529	35.055	Undetermined
	G2	Tumor	22.2448	-	32.8202
	G2	Tumor	22.0996	-	32.8061
	G2	Tumor	22.0622	-	33.2049
	G2	Tumor	-	-	32.5055
	H1	Normal	19.9386	-	34.6388
	H1	Normal	19.8368	-	34.0474
	H1	Normal	19.7798	-	Undetermined
	H2	Tumor	22.9735	-	34.1312
	H2	Tumor	22.7801	-	33.5517
	H2	Tumor	22.7593	-	Undetermined
	K2	Tumor	23.3769	-	32.9486
	K2	Tumor	23.1502	-	32.6987
	K2	Tumor	23.2659	-	Undetermined
	L1	Normal	22.0025	Undetermined	-
	L1	Normal	21.8617	33.2182	-
	L1	Normal	21.7322	32.9297	-
	N1	Normal	25.3448	36.9429	Undetermined
	N1	Normal	24.9978	36.9283	Undetermined

## Sheet: 6
Block Type: 96well	Table: Original data (CTvalue) of qRT-PCR
Chemistry: SYBR_GREEN			Gene name(CT value)
Repetition: 3	Sample Name	Type	β-actin	CCL14	CCL20	CCR3
	9	Tumor	19.9277	26.2752	24.9746	33.2176
	9	Tumor	19.9195	26.2754	24.9402	33.1193
	9	Tumor	Undetermined	26.2875	24.8467	Undetermined
	10	Normal	26.3284	26.9618	Undetermined	Undetermined
	10	Normal	26.3233	26.9397	34.1486	33.7072
	10	Normal	26.6695	26.9266	34.7507	33.1178
	11	Tumor	18.9212	24.4846	22.965	Undetermined
	11	Tumor	18.8131	24.4457	22.8968	Undetermined
	11	Tumor	18.9653	24.6244	22.874	Undetermined
	12	Normal	25.9563	26.7829	33.4152	34.2497
	12	Normal	25.6886	26.7795	32.7601	33.9211
	12	Normal	26.3576	26.8755	Undetermined	Undetermined
	15	Tumor	20.3336	25.2172	26.2854	32.0975
	15	Tumor	20.2467	25.3433	26.2292	32.3461
	15	Tumor	20.3783	25.3256	26.2777	32.2139
	16	Normal	24.6664	25.9161	32.1096	33.4105
	16	Normal	24.6242	25.8611	32.7051	33.4105
	16	Normal	24.6863	25.9261	Undetermined	33.4105
	17	Tumor	21.2936	26.2045	25.3383	32.9432
	17	Tumor	21.2264	26.274	25.3079	33.1671
	17	Tumor	21.3438	26.2305	25.2619	Undetermined
	18	Normal	23.6659	24.6819	30.3647	33.5822
	18	Normal	23.6663	24.7024	30.289	33.2748
	18	Normal	23.799	24.7017	30.102	33.7521

## Sheet: 7
Block Type: 96well	Table: Original data (CTvalue) of qRT-PCR
Chemistry: SYBR_GREEN			Gene name(CT value)
Repetition: >=3	Sample Name	Type	β-actin	CCL20	CCR3
	5	Normal	19.4189	29.8948	-
	5	Normal	19.282	29.6172	-
	5	Normal	19.3222	29.5355	-
	5	Normal	-	29.9317	-
	5	Normal	-	29.6674	-
	5	Normal	-	29.5624	-
	11	Tumor	25.4008	-	33.3169
	11	Tumor	25.4161	-	32.9788
	11	Tumor	25.3408	-	33.6006
	11	Tumor	-	-	34.0223
	A2	Normal	20.0757	29.7797	-
	A2	Normal	19.6169	29.4279	-
	A2	Normal	19.5601	29.488	-
	A2	Normal	-	29.8739	-
	A2	Normal	-	29.6493	-
	A2	Normal	-	29.6786	-
	C1	Tumor	18.9373	-	34.6946
	C1	Tumor	18.841	-	33.7174
	C1	Tumor	18.788	-	34.0142
	C1	Tumor	-	-	35.0694
	C1	Tumor	-	-	34.1779
	C1	Tumor	-	-	34.2176
	G1	Normal	19.8392	-	32.0527
	G1	Normal	19.7802	-	32.428
	G1	Normal	19.7812	-	32.3453
	G1	Normal	-	-	32.962
	N1	Normal	18.5014	-	34.0408
	N1	Normal	18.4511	-	34.0711
	N1	Normal	18.6993	-	34.1562
